# Supplementary material for: Computational Analysis of MDR1 Variants Predicts Effect on Cancer Cells via their Effect on mRNA Folding
Source: PLoS Comput Biol. 2024 Dec 26;20(12):e1012685. doi: 10.1371/journal.pcbi.1012685 (PMC11670953; doi:10.1371/journal.pcbi.1012685)
Supplement: S3 Table — The table contains characteristics of the mutation such as distance from closest structural domain, the z-score, the change it causes to the MFE and its association with a disease or phenotype. (TSV) [file pcbi.1012685.s012.tsv]

mut_id	Chromosome	Gene	Condition(s)	Clinical significance	VariationID	dbSNP ID	domain_distance	zscore	delta_mfe	Transcript stable ID	Strand	Gene stable ID
GALNS:chr16:88835791:G:C	chr16	GALNS	not specified|Mucopolysaccharidosis, MPS-IV-A	Benign	93183	rs34745339	0.0	5.190851139244198	-4.179487301753117	ENST00000268695	-1	ENSG00000141012
ACVR1C:chr2:157544593:T:C	chr2	ACVR1C	not provided	Benign	783343	rs6746788	0.0	5.348304046190991	-4.02564118974484	ENST00000243349	-1	ENSG00000123612
PLCB4:chr20:9409086:A:G	chr20	PLCB4	Auriculocondylar syndrome 1	Pathogenic	31637	rs397514480	0.0	5.700127526933716	-3.951282079403217	ENST00000378473	1	ENSG00000101333
PPP1R10:chr6:30608824:T:C	chr6	PPP1R10	not provided	Benign	712614	rs34208587	0.0	6.000068177639196	-3.74871805539498	ENST00000376511	-1	ENSG00000204569
YWHAG:chr7:76329866:T:C	chr7	YWHAG	not provided	Benign	1536619		0.0	4.750004926919736	-3.6461538045834274	ENST00000307630	-1	ENSG00000170027
COL5A1:chr9:134701274:A:G	chr9	COL5A1	Ehlers-Danlos syndrome, classic type, 1	Benign	1430750		0.0	4.761792761449937	-3.6025643532092757	ENST00000371817	1	ENSG00000130635
TTC7A:chr2:46994383:C:G	chr2	TTC7A	Multiple gastrointestinal atresias	Benign	458803	rs144304124	0.0	5.554061672040008	-3.5769228323912032	ENST00000319190	1	ENSG00000068724
DNAH10:chr12:123894692:A:G	chr12	DNAH10	not provided	Benign	768596	rs115841994	0.0	6.074175355145512	-3.548717914483487	ENST00000673944	1	ENSG00000197653
GRIN1:chr9:137158675:C:G	chr9	GRIN1	Intellectual disability, autosomal dominant 8	Benign	959633	rs927186701	32.0	5.758014933335464	-3.3717948106619025	ENST00000371561	1	ENSG00000176884
KCNQ2:chr20:63413531:G:A	chr20	KCNQ2	Early infantile epileptic encephalopathy with suppression bursts|not provided	Pathogenic	205916	rs796052652	0.0	4.638085149007325	-3.2846153699434715	ENST00000359125	-1	ENSG00000075043
DNAH8|DNAH8-AS1:chr6:38917277:T:G	chr6	DNAH8|DNAH8-AS1	Primary ciliary dyskinesia	Benign	414402	rs146031264	0.0	4.989021953872284	-3.2307691726929098	ENST00000327475	1	ENSG00000124721
DNAH11:chr7:21564311:C:A	chr7	DNAH11	Primary ciliary dyskinesia	Benign	454639	rs189175047	0.0	4.997701371959463	-3.1589743586686945	ENST00000409508	1	ENSG00000105877
ZBTB20:chr3:114339394:G:A	chr3	ZBTB20	Primrose syndrome	Pathogenic	638658	rs1576220876	8.0	7.883080525540251	-3.1564102967580148	ENST00000675478	-1	ENSG00000181722
TCF20:chr22:42168679:T:A	chr22	TCF20	not provided	Benign	2187156		20.0	5.2950890378448445	-3.0999999940395364	ENST00000677622	-1	ENSG00000100207
LRIG1:chr3:66384219:T:C	chr3	LRIG1	not specified	Benign	403055	rs2306272	0.0	7.754743914863969	-3.0769231487543163	ENST00000273261	-1	ENSG00000144749
PLXNA2:chr1:208079336:T:C	chr1	PLXNA2	not provided	Benign	791114	rs41309627	20.0	11.113707901042416	-3.061538462455455	ENST00000367033	-1	ENSG00000076356
ITIH3:chr3:52799869:C:T	chr3	ITIH3	not provided	Benign	791929	rs74587399	0.0	5.426737878653861	-3.0512818189767685	ENST00000449956	1	ENSG00000162267
FA2H:chr16:74774755:T:C	chr16	FA2H	Spastic paraplegia	Pathogenic	1373656		7.0	6.503155450104736	-3.0	ENST00000219368	-1	ENSG00000103089
NOTCH1:chr9:136505360:G:A	chr9	NOTCH1	Adams-Oliver syndrome 5|Familial thoracic aortic aneurysm and aortic dissection|not specified|Aortic valve disease 1	Benign	220735	rs61751540	0.0	6.970301112669014	-2.98461537483411	ENST00000651671	-1	ENSG00000148400
DNM1L:chr12:32701432:A:C	chr12	DNM1L	not specified|Optic atrophy 5|not provided|Encephalopathy, lethal, due to defective mitochondrial peroxisomal fission 1	Benign	260165	rs10844308	0.0	9.326364553855985	-2.8897436948922963	ENST00000549701	1	ENSG00000087470
DVL3:chr3:184165184:A:C	chr3	DVL3	not provided	Benign	1578627		0.0	8.727504289623838	-2.8846153295957127	ENST00000313143	1	ENSG00000161202
SOS1:chr2:39013920:C:G	chr2	SOS1	RASopathy	Benign	448942	rs200712930	0.0	4.587569847317976	-2.835897464018601	ENST00000402219	-1	ENSG00000115904
IVD:chr15:40411601:C:T	chr15	IVD	Isovaleryl-CoA dehydrogenase deficiency	Benign	1165423		0.0	5.361897191735002	-2.815384663068331	ENST00000487418	1	ENSG00000128928
PAX8-AS1|PAX8:chr2:113242771:G:A	chr2	PAX8-AS1|PAX8	Congenital hypothyroidism	Pathogenic	988649	rs1690970101	0.0	8.139604733901244	-2.776923106266902	ENST00000429538	-1	ENSG00000125618
ABCA4:chr1:94063174:G:C	chr1	ABCA4	Retinitis pigmentosa 19	Pathogenic	1704303		45.0	5.85111763807791	-2.769230773433661	ENST00000370225	-1	ENSG00000198691
PQBP1:chrX:48901944:A:G	chrX	PQBP1	Renpenning syndrome	Pathogenic	10985	rs121917899	0.0	4.713932852597838	-2.743589761929635	ENST00000447146	1	ENSG00000102103
ARHGEF2:chr1:155965367:T:C	chr1	ARHGEF2	not provided	Benign	789946	rs149517516	63.0	5.25322798698753	-2.7358973821004238	ENST00000361247	-1	ENSG00000116584
KRIT1:chr7:92235531:G:C	chr7	KRIT1	not provided	Pathogenic	5726	rs137853140	3.0	7.366336205387219	-2.7051282601478768	ENST00000394505	-1	ENSG00000001631
PAX2:chr10:100779505:C:T	chr10	PAX2	Renal coloboma syndrome|Focal segmental glomerulosclerosis 7	Pathogenic	1066591		0.0	9.036952936696784	-2.7051281883166385	ENST00000355243	1	ENSG00000075891
ATL3:chr11:63646550:T:C	chr11	ATL3	Neuropathy, hereditary sensory, type 1F	Pathogenic	97070	rs587777108	0.0	8.964160408086038	-2.7025641478025	ENST00000398868	-1	ENSG00000184743
FAH:chr15:80173052:C:A	chr15	FAH	Tyrosinemia type I	Pathogenic	2137735		0.0	5.084732885248696	-2.702563982743482	ENST00000561421	1	ENSG00000103876
TP63:chr3:189868639:A:G	chr3	TP63	not provided	Pathogenic	6541	rs121908844	0.0	8.124831060181663	-2.633333334555993	ENST00000264731	1	ENSG00000073282
CNNM2:chr10:103054459:A:G	chr10	CNNM2	not provided	Benign	1599652		48.0	17.809774836103912	-2.617948681880266	ENST00000369878	1	ENSG00000148842
CRK:chr17:1455914:G:C	chr17	CRK	not provided	Benign	768814	rs61762263	0.0	7.193246834418411	-2.6025640047513523	ENST00000300574	-1	ENSG00000167193
CCNH:chr5:87408088:T:C	chr5	CCNH	not provided	Benign	768017	rs2266691	0.0	4.894236591305531	-2.461538443962733	ENST00000256897	-1	ENSG00000134480
FBN1:chr15:48510137:A:C	chr15	FBN1	Marfan syndrome|Familial thoracic aortic aneurysm and aortic dissection	Pathogenic	1400134		52.0	5.24814593558316	-2.435897396161006	ENST00000316623	-1	ENSG00000166147
FGB:chr4:154567707:T:A	chr4	FGB	Congenital afibrinogenemia	Pathogenic	16395	rs121909624	0.0	5.785916764054442	-2.4282051706925416	ENST00000302068	1	ENSG00000171564
METTL7B:chr12:55682131:C:A	chr12	METTL7B	not provided	Benign	1237405		0.0	4.6117326059723815	-2.4205128596379204	ENST00000394252	1	ENSG00000170439
STAT3:chr17:42334022:A:C	chr17	STAT3	STAT3 gain of function|Hyper-IgE recurrent infection syndrome 1|Hyper-IgE recurrent infection syndrome 1	Benign	725991	rs200098006	0.0	7.605322422104304	-2.4153845321673613	ENST00000264657	-1	ENSG00000168610
WAS:chrX:48688669:C:T	chrX	WAS	X-linked severe congenital neutropenia|Thrombocytopenia 1|Wiskott-Aldrich syndrome	Benign	1169688		20.0	5.2898311284093165	-2.3923077461047058	ENST00000376701	1	ENSG00000015285
TARS2:chr1:150490683:C:G	chr1	TARS2	Combined oxidative phosphorylation defect type 21	Pathogenic	1341959		36.0	5.7879982811182975	-2.392307648291954	ENST00000369064	1	ENSG00000143374
KDR:chr4:55088939:G:A	chr4	KDR	Hereditary capillary infantile hemangioma	Pathogenic	12317	rs121917766	0.0	6.0117449604187865	-2.3820511989104443	ENST00000263923	-1	ENSG00000128052
DVL3:chr3:184165474:C:T	chr3	DVL3	not provided	Benign	762737	rs200137383	0.0	5.7125926964878575	-2.3538461480385218	ENST00000313143	1	ENSG00000161202
POT1:chr7:124859111:A:C	chr7	POT1	not provided	Benign	1282146		0.0	4.6052563886668665	-2.3179487203940363	ENST00000357628	-1	ENSG00000128513
KRT16:chr17:41612327:A:C	chr17	KRT16	not provided	Pathogenic	419351	rs28928894	0.0	4.599229749494457	-2.2999999767694717	ENST00000301653	-1	ENSG00000186832
NR3C1:chr5:143281982:A:C	chr5	NR3C1	Glucocorticoid resistance	Pathogenic	16152	rs104893910	0.0	12.489900823988092	-2.292307717677874	ENST00000394464	-1	ENSG00000113580
FBXO45:chr3:196569245:G:C	chr3	FBXO45	not provided	Benign	778120	rs77421535	3.0	5.5877851392134295	-2.2692307692307683	ENST00000311630	1	ENSG00000174013
PINK1|PINK1-AS:chr1:20644517:A:G	chr1	PINK1|PINK1-AS	Autosomal recessive early-onset Parkinson disease 6	Benign	465846	rs200708848	0.0	7.218474294449138	-2.26666671763628	ENST00000321556	1	ENSG00000158828
STX11:chr6:144187456:A:G	chr6	STX11	Autoinflammatory syndrome|not specified|Familial hemophagocytic lymphohistiocytosis 4	Benign	259164	rs9496891	11.0	4.582132087059178	-2.260606137188999	ENST00000367568	1	ENSG00000135604
MID1:chrX:10567311:T:C	chrX	MID1	not provided	Benign	2183163		19.0	5.917579833528829	-2.233333178055592	ENST00000317552	-1	ENSG00000101871
PHEX|PTCHD1-AS:chrX:22219052:G:C	chrX	PHEX|PTCHD1-AS	not provided	Pathogenic	379848	rs1057520756	0.0	4.8837731825700805	-2.220512873087173	ENST00000379374	1	ENSG00000102174
OCRL:chrX:129590222:T:A	chrX	OCRL	Lowe syndrome	Benign	2075084		0.0	8.621197379333493	-2.2153845566969648	ENST00000371113	1	ENSG00000122126
PIEZO1:chr16:88717172:C:A	chr16	PIEZO1	Lymphatic malformation 6	Pathogenic	223131	rs370296725	0.0	5.7046353374069785	-2.2051282448646354	ENST00000301015	-1	ENSG00000103335
MECR:chr1:29203187:T:C	chr1	MECR	Dystonia, childhood-onset, with optic atrophy and basal ganglia abnormalities|not provided	Benign	1251778		0.0	4.847460109841316	-2.1974359903580103	ENST00000263702	-1	ENSG00000116353
LOC126807485|SEMA6A:chr5:116488132:T:C	chr5	LOC126807485|SEMA6A	not provided	Benign	729098	rs139083530	0.0	6.118294657605097	-2.1974358130723997	ENST00000343348	-1	ENSG00000092421
FGD1:chrX:54467796:C:A	chrX	FGD1	Aarskog syndrome	Pathogenic	10832	rs137853266	0.0	8.583328184382083	-2.1948719391456017	ENST00000375135	-1	ENSG00000102302
NAV3:chr12:77831594:A:G	chr12	NAV3	not provided	Benign	1233716		32.0	5.741754223906376	-2.176923183294443	ENST00000397909	1	ENSG00000067798
LOC126806211|TTC7A:chr2:46975025:A:G	chr2	LOC126806211|TTC7A	Multiple gastrointestinal atresias	Benign	719425	rs565292434	0.0	6.694723872389437	-2.1666666467984523	ENST00000319190	1	ENSG00000068724
NCSTN:chr1:160351709:C:T	chr1	NCSTN	not provided	Benign	1165588		26.0	5.1575143087336786	-2.1615384633724513	ENST00000294785	1	ENSG00000162736
GJB3:chr1:34784887:G:C	chr1	GJB3	Erythrokeratodermia variabilis et progressiva 1	Pathogenic	6489	rs74315321	0.0	5.200674481711614	-2.1538460804865918	ENST00000373366	1	ENSG00000188910
PDE4A:chr19:10463819:C:T	chr19	PDE4A	not provided	Benign	783823	rs2230188	0.0	8.109009399299651	-2.151281998707697	ENST00000380702	1	ENSG00000065989
DPYSL5:chr2:26928290:C:T	chr2	DPYSL5	not provided	Benign	775705	rs138085034	0.0	5.287327604200954	-2.1487180514213367	ENST00000288699	1	ENSG00000157851
TNFRSF9:chr1:7939911:A:G	chr1	TNFRSF9	not provided	Benign	775500	rs61446318	0.0	5.883337355651191	-2.1435896800114564	ENST00000377507	-1	ENSG00000049249
PTPN11:chr12:112489105:A:C	chr12	PTPN11	Noonan syndrome with multiple lentigines	Pathogenic	13344	rs121918470	0.0	5.897112900488953	-2.138461579114963	ENST00000351677	1	ENSG00000179295
MTOR:chr1:11130686:T:C	chr1	MTOR	not provided	Benign	1165900		0.0	4.727925658503575	-2.13589742856148	ENST00000361445	-1	ENSG00000198793
UBASH3B:chr11:122776228:C:G	chr11	UBASH3B	not provided	Benign	774816	rs34347341	0.0	5.227459650337872	-2.133333206176757	ENST00000284273	1	ENSG00000154127
HFM1:chr1:91319322:A:C	chr1	HFM1	Premature ovarian failure 9	Pathogenic	126429	rs587777268	0.0	5.723243048094133	-2.125641064001964	ENST00000370425	-1	ENSG00000162669
TP63:chr3:189864392:A:G	chr3	TP63	TP63-Related Spectrum Disorders|Ectrodactyly, ectodermal dysplasia, and cleft lip-palate syndrome 3|not provided	Pathogenic	208163	rs864621968	0.0	5.5339422138922005	-2.1179488377693367	ENST00000264731	1	ENSG00000073282
ABCG8:chr2:43852483:C:A	chr2	ABCG8	Sitosterolemia 1	Pathogenic	4974	rs137852993	0.0	5.955672676948849	-2.117948706333455	ENST00000272286	1	ENSG00000143921
THAP1:chr8:42843048:T:C	chr8	THAP1	Torsion dystonia 6	Benign	908644	rs751550215	0.0	7.726238449966718	-2.087179556871072	ENST00000254250	-1	ENSG00000131931
ABCB11:chr2:168972040:T:C	chr2	ABCB11	not provided|Progressive familial intrahepatic cholestasis type 2|Benign recurrent intrahepatic cholestasis type 2|Progressive familial intrahepatic cholestasis type 2|Benign recurrent intrahepatic cholestasis type 2	Pathogenic	288555	rs72549402	0.0	4.563713950700574	-2.066666566408598	ENST00000650372	-1	ENSG00000073734
HEXA:chr15:72353114:T:G	chr15	HEXA	Tay-Sachs disease	Pathogenic	375353	rs1057519460	0.0	4.777960741300153	-2.056410311888426	ENST00000268097	-1	ENSG00000213614
COLEC11:chr2:3637573:T:C	chr2	COLEC11	not provided	Benign	1599489		57.0	5.384550772586475	-2.033333405470236	ENST00000349077	1	ENSG00000118004
ZC4H2:chrX:64917808:T:C	chrX	ZC4H2	Wieacker-Wolff syndrome	Pathogenic	834097	rs1929002470	0.0	6.515871170056566	-2.004347645718118	ENST00000374839	-1	ENSG00000126970
SATB1:chr3:18386598:T:C	chr3	SATB1	Kohlschutter-Tonz syndrome-like	Pathogenic	1043593	rs1696356628	0.0	4.8084988973417415	-1.994871799762432	ENST00000338745	-1	ENSG00000182568
SBF1:chr22:50466657:G:A	chr22	SBF1	not provided	Benign	779052	rs186499345	0.0	5.1703848895626345	-1.9871795972188318	ENST00000380817	-1	ENSG00000100241
PNPLA6:chr19:7557183:A:G	chr19	PNPLA6	Hereditary spastic paraplegia 39	Pathogenic	1377033		0.0	5.018428308816233	-1.9794871868231356	ENST00000600737	1	ENSG00000032444
BBS2:chr16:56502447:T:C	chr16	BBS2	Bardet-Biedl syndrome	Pathogenic	648475	rs1597016660	0.0	4.657685675181503	-1.9641025494306508	ENST00000245157	-1	ENSG00000125124
ALDH7A1:chr5:126555963:T:C	chr5	ALDH7A1	Pyridoxine-dependent epilepsy	Pathogenic	1074455		0.0	5.766490962165081	-1.9410256147384644	ENST00000409134	-1	ENSG00000164904
FAS:chr10:89008915:C:T	chr10	FAS	Autoimmune lymphoproliferative syndrome, type 1a	Pathogenic	16502	rs121913078	0.0	5.26036275105194	-1.9282051982023776	ENST00000652046	1	ENSG00000026103
DNM1L:chr12:32701418:A:G	chr12	DNM1L	not provided	Pathogenic	253266	rs879255688	0.0	11.044802863972428	-1.9230769719832983	ENST00000549701	1	ENSG00000087470
EZH2:chr7:148829816:A:G	chr7	EZH2	not provided|Weaver syndrome	Benign	359286	rs61732845	0.0	6.665425710544692	-1.9076923666856227	ENST00000320356	-1	ENSG00000106462
FBN1:chr15:48613082:A:G	chr15	FBN1	Familial thoracic aortic aneurysm and aortic dissection|Marfan syndrome	Pathogenic	1460089		0.0	7.524760488293936	-1.9051282191887884	ENST00000316623	-1	ENSG00000166147
CFTR|CFTR-AS1:chr7:117548798:T:C	chr7	CFTR|CFTR-AS1	Cystic fibrosis	Pathogenic	35821	rs193922500	0.0	6.336869486769425	-1.8999999624032242	ENST00000003084	1	ENSG00000001626
HFM1:chr1:91353299:C:G	chr1	HFM1	Premature ovarian failure 9	Pathogenic	126428	rs730880018	0.0	5.823550564624021	-1.8948718320864888	ENST00000370425	-1	ENSG00000162669
LITAF:chr16:11553578:G:C	chr16	LITAF	Charcot-Marie-Tooth disease|Charcot-Marie-Tooth disease type 1C	Pathogenic	41229	rs281865134	0.0	5.8431722215781425	-1.8923076788584383	ENST00000622633	-1	ENSG00000189067
NARS2:chr11:78443739:A:C	chr11	NARS2	Combined oxidative phosphorylation defect type 24	Pathogenic	632578	rs763770414	0.0	5.70350547133692	-1.8897435603997648	ENST00000281038	-1	ENSG00000137513
CIT:chr12:119697709:G:A	chr12	CIT	not provided	Benign	750345	rs566427265	55.0	6.549300378241272	-1.864102589778412	ENST00000392521	-1	ENSG00000122966
PHEX:chrX:22077611:T:C	chrX	PHEX	not provided	Pathogenic	1929564		0.0	5.926989911644174	-1.8564102405156848	ENST00000379374	1	ENSG00000102174
MMP2:chr16:55502851:C:G	chr16	MMP2	not provided|Multicentric osteolysis nodulosis arthropathy spectrum	Benign	319769	rs11541998	0.0	6.031900777426298	-1.8461538828336268	ENST00000219070	1	ENSG00000087245
SLC2A10:chr20:46729482:A:G	chr20	SLC2A10	not specified|Familial thoracic aortic aneurysm and aortic dissection|Arterial tortuosity syndrome	Benign	139177	rs41283344	13.0	4.6471747378933115	-1.8282051330957647	ENST00000359271	1	ENSG00000197496
CNKSR2:chrX:21490548:A:G	chrX	CNKSR2	not specified	Benign	95650	rs77732468	0.0	5.795328945013049	-1.8256410085237944	ENST00000379510	1	ENSG00000149970
SLC26A3:chr7:107791841:T:A	chr7	SLC26A3	Congenital secretory diarrhea, chloride type	Pathogenic	16755	rs121913030	0.0	4.645783441420228	-1.8205129106839493	ENST00000340010	-1	ENSG00000091138
PARP12:chr7:140041773:G:A	chr7	PARP12	not provided	Benign	783510	rs12112917	0.0	5.839311675991808	-1.8102563222249344	ENST00000263549	-1	ENSG00000059378
THRB:chr3:24127715:T:C	chr3	THRB	Thyroid hormone resistance, generalized, autosomal dominant	Pathogenic	492914	rs1553611094	0.0	4.683274933539646	-1.7948718132116852	ENST00000646209	-1	ENSG00000151090
DNAH5:chr5:13902111:T:C	chr5	DNAH5	not specified|not provided|Primary ciliary dyskinesia|Primary ciliary dyskinesia 3	Benign	163157	rs1530498	0.0	4.642247864784917	-1.7923076416437445	ENST00000265104	-1	ENSG00000039139
MSI1:chr12:120368059:C:G	chr12	MSI1	not provided	Benign	741505	rs77432606	0.0	5.389057326184183	-1.7871793477963192	ENST00000257552	-1	ENSG00000135097
VPS4A:chr16:69320768:A:G	chr16	VPS4A	not provided	Pathogenic	976851	rs1965499910	0.0	5.1949318514621465	-1.774358993921525	ENST00000254950	1	ENSG00000132612
ETHE1:chr19:43511536:T:C	chr19	ETHE1	Ethylmalonic encephalopathy	Pathogenic	496426	rs1284200516	0.0	6.7426793886127845	-1.766666742471548	ENST00000292147	-1	ENSG00000105755
MUTYH:chr1:45332652:T:A	chr1	MUTYH	not provided	Benign	618736	rs1557477022	0.0	6.424426217276608	-1.7641024467272644	ENST00000456914	-1	ENSG00000132781
ZNF687:chr1:151291155:C:A	chr1	ZNF687	not provided	Benign	2062334		61.0	5.0279448559843765	-1.7461538009154487	ENST00000336715	1	ENSG00000143373
SRC:chr20:37393931:A:G	chr20	SRC	not provided	Benign	714899	rs149325729	0.0	5.4309465183557775	-1.7435897069099615	ENST00000373578	1	ENSG00000197122
MTMR9:chr8:11300108:C:G	chr8	MTMR9	not provided	Benign	785242	rs116655282	0.0	4.975359036219257	-1.7230768830348282	ENST00000221086	1	ENSG00000104643
OTC:chrX:38403625:A:G	chrX	OTC	Ornithine carbamoyltransferase deficiency|not provided	Pathogenic	97247	rs72556293	2.0	7.567833916563409	-1.7153845566969652	ENST00000039007	1	ENSG00000036473
ACADVL:chr17:7222224:T:G	chr17	ACADVL	Very long chain acyl-CoA dehydrogenase deficiency	Pathogenic	2017598		0.0	6.278205826777987	-1.699999931531074	ENST00000356839	1	ENSG00000072778
FAAH:chr1:46413513:T:C	chr1	FAAH	not provided	Benign	729598	rs200958055	0.0	5.2792169067928345	-1.6974359047718544	ENST00000243167	1	ENSG00000117480
TGFBR2:chr3:30674116:A:G	chr3	TGFBR2	Cardiovascular phenotype|Ehlers-Danlos syndrome|not specified|not provided|Loeys-Dietz syndrome|Familial thoracic aortic aneurysm and aortic dissection|Loeys-Dietz syndrome 2	Benign	36865	rs2228047	0.0	5.797659543543434	-1.6948718352195549	ENST00000295754	1	ENSG00000163513
VPS4A:chr16:69320768:A:T	chr16	VPS4A	not provided|Syndromic congenital hemolytic and dyserythropoietic anemia	Pathogenic	976850	rs1965499910	0.0	5.1949318514621465	-1.694871700727023	ENST00000254950	1	ENSG00000132612
KLHL3:chr5:137709761:G:T	chr5	KLHL3	Pseudohypoaldosteronism type 2A	Pathogenic	100532	rs199469623	0.0	5.214230272508135	-1.6871795593163907	ENST00000309755	-1	ENSG00000146021
KCNQ2:chr20:63439647:A:G	chr20	KCNQ2	Developmental and epileptic encephalopathy, 7	Pathogenic	1164059		0.0	5.0001898605171435	-1.6871795409764996	ENST00000359125	-1	ENSG00000075043
SERPINB6:chr6:2955568:T:C	chr6	SERPINB6	not specified|not provided|Autosomal recessive nonsyndromic hearing loss 91	Benign	44132	rs2295769	0.0	5.2342719596269145	-1.6820512796059637	ENST00000380539	-1	ENSG00000124570
DNAJB6:chr7:157367435:T:G	chr7	DNAJB6	Autosomal dominant limb-girdle muscular dystrophy type 1D (DNAJB6)	Pathogenic	225174	rs869320700	20.0	6.377787850274317	-1.6820512734926665	ENST00000262177	1	ENSG00000105993
PRKG1:chr10:52161895:T:C	chr10	PRKG1	not specified|Aortic aneurysm, familial thoracic 8|Familial thoracic aortic aneurysm and aortic dissection	Benign	263888	rs56047641	24.0	5.444479824688663	-1.6743589884195575	ENST00000373980	1	ENSG00000185532
NARS2:chr11:78478607:T:C	chr11	NARS2	not provided|not specified	Benign	380089	rs116930926	0.0	6.001900829272616	-1.6743589865091515	ENST00000281038	-1	ENSG00000137513
CFTR|CFTR-AS1:chr7:117559471:T:C	chr7	CFTR|CFTR-AS1	Cystic fibrosis	Pathogenic	35823	rs139573311	0.0	5.815083145601728	-1.6717949524903908	ENST00000003084	1	ENSG00000001626
DCC:chr18:53066048:A:T	chr18	DCC	not provided	Benign	785591	rs111544101	48.0	5.8376383340674485	-1.6717949372071486	ENST00000442544	1	ENSG00000187323
TBC1D8B:chrX:106848293:T:C	chrX	TBC1D8B	not provided	Benign	2054567		0.0	6.054374524695184	-1.6717948455076947	ENST00000357242	1	ENSG00000133138
SMS:chrX:21977126:T:G	chrX	SMS	Syndromic X-linked intellectual disability Snyder type	Pathogenic	11625	rs267607076	0.0	4.603503767657368	-1.6692308401450138	ENST00000404933	1	ENSG00000102172
MTMR4:chr17:58508751:A:G	chr17	MTMR4	not provided	Benign	779459	rs138671342	6.0	6.080029209879736	-1.6461538076400757	ENST00000682306	-1	ENSG00000108389
ATP4A:chr19:35555696:G:A	chr19	ATP4A	not provided	Benign	711998	rs61736770	0.0	6.5706099459330245	-1.6435896738981592	ENST00000262623	-1	ENSG00000105675
HNF1B:chr17:37739610:A:G	chr17	HNF1B	Renal cysts and diabetes syndrome	Pathogenic	635707		0.0	6.111082658413622	-1.638461433924161	ENST00000617811	-1	ENSG00000275410
SLCO5A1:chr8:69673088:G:C	chr8	SLCO5A1	not provided	Benign	776355	rs80078382	15.0	6.981618405909411	-1.6358973857684012	ENST00000260126	-1	ENSG00000137571
PARP2:chr14:20355963:T:C	chr14	PARP2	not provided	Benign	779652	rs3093929	0.0	7.878322824622935	-1.6307692099840216	ENST00000429687	1	ENSG00000129484
TGFBR1:chr9:99149237:A:G	chr9	TGFBR1	Familial thoracic aortic aneurysm and aortic dissection	Pathogenic	180539	rs730880223	0.0	6.407221094749278	-1.6230769738172874	ENST00000374994	1	ENSG00000106799
SYNGAP1:chr6:33425806:C:T	chr6	SYNGAP1	Inborn genetic diseases|not provided|Intellectual disability, autosomal dominant 5	Benign	130527	rs73402305	0.0	7.238889148743343	-1.6230769035143735	ENST00000646630	1	ENSG00000197283
FBN1:chr15:48613046:A:T	chr15	FBN1	Familial thoracic aortic aneurysm and aortic dissection|Marfan syndrome	Pathogenic	549065	rs1555405658	0.0	6.3605644269302415	-1.6179487368999386	ENST00000316623	-1	ENSG00000166147
WT1:chr11:32392020:G:A	chr11	WT1	Drash syndrome|Wilms tumor 1|11p partial monosomy syndrome|Frasier syndrome|Drash syndrome|Kidney disorder|not provided|Meacham syndrome|Wilms tumor 1|11p partial monosomy syndrome|Nephrotic syndrome, type 4|Frasier syndrome|Drash syndrome|Aniridia 1|Mesothelioma, malignant	Pathogenic	3487	rs121907900	59.0	9.611034758112742	-1.617948727729993	ENST00000452863	-1	ENSG00000184937
DVL3:chr3:184164349:G:T	chr3	DVL3	not provided	Benign	1547526		0.0	4.789751704466632	-1.612820527492426	ENST00000313143	1	ENSG00000161202
LOC108281177|SOX2|SOX2-OT:chr3:181712526:C:G	chr3	LOC108281177|SOX2|SOX2-OT	Anophthalmia/microphthalmia-esophageal atresia syndrome	Pathogenic	986770	rs1560264293	0.0	6.6717160989511335	-1.61025645182683	ENST00000325404	1	ENSG00000181449
NSD1:chr5:177288837:A:G	chr5	NSD1	not provided	Pathogenic	449076	rs1554205939	0.0	5.580128277808164	-1.6051282470042891	ENST00000439151	1	ENSG00000165671
ATP2A2:chr12:110281790:A:G	chr12	ATP2A2	not provided	Pathogenic	1693414		2.0	8.053550477312921	-1.6000003814697266	ENST00000539276	1	ENSG00000174437
AGAP1:chr2:235908800:A:G	chr2	AGAP1	not provided	Benign	2042801		0.0	4.690983825443887	-1.5974358473068628	ENST00000304032	1	ENSG00000157985
EIF3A:chr10:119061287:T:C	chr10	EIF3A	not provided	Benign	737391	rs144766795	0.0	5.616351110975771	-1.5948717884528332	ENST00000369144	-1	ENSG00000107581
BTAF1:chr10:92008134:A:G	chr10	BTAF1	not provided	Benign	1227637		38.0	9.605645021712867	-1.57948725651472	ENST00000265990	1	ENSG00000095564
BRF1:chr14:105286318:C:G	chr14	BRF1	not provided	Benign	724015	rs138084196	2.0	5.765841216952692	-1.5769231013762646	ENST00000547530	-1	ENSG00000185024
CSNK2A1:chr20:497778:T:C	chr20	CSNK2A1	not provided	Benign	713025	rs143151604	6.0	5.943048208257849	-1.5769230765409958	ENST00000217244	-1	ENSG00000101266
PAX3:chr2:222232164:G:T	chr2	PAX3	Waardenburg syndrome type 1	Pathogenic	995914	rs769650688	0.0	8.217290005259189	-1.5692307460002404	ENST00000392070	-1	ENSG00000135903
NARS2:chr11:78568744:T:G	chr11	NARS2	Hearing loss, autosomal recessive 94|Combined oxidative phosphorylation defect type 24|not specified|not provided	Benign	380000	rs10501429	0.0	5.280432103045121	-1.5666665923901095	ENST00000281038	-1	ENSG00000137513
CACNA1E:chr1:181651355:A:G	chr1	CACNA1E	not provided	Benign	1601236		0.0	7.045692523211486	-1.5538460963811636	ENST00000367573	1	ENSG00000198216
RTCA:chr1:100274929:T:C	chr1	RTCA	not provided	Benign	776339	rs116538743	0.0	9.3279470762112	-1.551282063508645	ENST00000370128	1	ENSG00000137996
GNB1:chr1:1815796:G:C	chr1	GNB1	not provided	Pathogenic	1321652		0.0	4.634173831382208	-1.5487179144834862	ENST00000378609	-1	ENSG00000078369
LOC126806490|UNC80:chr2:209918627:C:T	chr2	LOC126806490|UNC80	not provided	Benign	785989	rs142772403	53.0	5.948664591155749	-1.5410255040877905	ENST00000673920	1	ENSG00000144406
REPS1:chr6:138945637:G:T	chr6	REPS1	Neurodegeneration with brain iron accumulation	Pathogenic	503504	rs201191394	0.0	9.073483911980427	-1.5333333565638607	ENST00000450536	-1	ENSG00000135597
GRIN2D:chr19:48416061:C:G	chr19	GRIN2D	not provided	Benign	1669748		0.0	5.105451764593822	-1.5307692136519986	ENST00000263269	1	ENSG00000105464
MED13L:chr12:115961354:T:C	chr12	MED13L	Transposition of the great arteries, dextro-looped	Benign	464495	rs762926166	0.0	5.949411945607894	-1.5256410378676195	ENST00000281928	-1	ENSG00000123066
COMP:chr19:18785789:C:G	chr19	COMP	Pseudoachondroplastic spondyloepiphyseal dysplasia syndrome	Pathogenic	803547	rs1359984033	14.0	4.6062583661816205	-1.5256409889612437	ENST00000222271	-1	ENSG00000105664
MSH2:chr2:47410107:A:G	chr2	MSH2	Lynch syndrome	Benign	36577	rs17217772	0.0	5.234379937941211	-1.525640979791299	ENST00000233146	1	ENSG00000095002
STIM1:chr11:3967646:T:C	chr11	STIM1	Myopathy with tubular aggregates|Combined immunodeficiency due to STIM1 deficiency|Stormorken syndrome	Benign	461731	rs146126071	50.0	6.988701556518249	-1.5230769408054838	ENST00000526596	1	ENSG00000167323
SMARCA2:chr9:2088568:A:C	chr9	SMARCA2	Nicolaides-Baraitser syndrome	Pathogenic	1805420		0.0	6.306852598276683	-1.5076923217528906	ENST00000349721	1	ENSG00000080503
TUBG1:chr17:42614645:C:G	chr17	TUBG1	not provided	Benign	1259271		0.0	4.659834442645628	-1.5076922392233818	ENST00000251413	1	ENSG00000131462
SKI:chr1:2228867:G:T	chr1	SKI	Shprintzen-Goldberg syndrome	Pathogenic	39783	rs387907305	53.0	-8.200916234209911	1.5025638433603137	ENST00000378536	1	ENSG00000157933
ING1:chr13:110719736:G:C	chr13	ING1	Squamous cell carcinoma of the head and neck	Pathogenic	8067	rs121909250	0.0	-13.646109425347776	1.5025639075499315	ENST00000333219	1	ENSG00000153487
TFR2:chr7:100628248:G:A	chr7	TFR2	Hereditary hemochromatosis|not specified|Hemochromatosis type 3	Benign	258986	rs41295899	0.0	-6.634257404219242	1.502564112345377	ENST00000223051	-1	ENSG00000106327
LRBA:chr4:151014439:A:G	chr4	LRBA	Combined immunodeficiency due to LRBA deficiency	Benign	473169	rs143383047	0.0	-9.768204426169934	1.502564124571971	ENST00000651943	-1	ENSG00000198589
SLC16A10:chr6:111177461:G:C	chr6	SLC16A10	not provided	Benign	782253	rs142734633	41.0	-6.453231565012268	1.5128205598164826	ENST00000368851	1	ENSG00000112394
GCDH:chr19:12896027:G:C	chr19	GCDH	Glutaric aciduria, type 1	Pathogenic	522644	rs745852738	0.0	-10.263975236426097	1.5230770111083984	ENST00000222214	1	ENSG00000105607
MSH2:chr2:47475171:G:C	chr2	MSH2	Lynch syndrome	Pathogenic	1764	rs63750875	0.0	-8.350199902503967	1.5256410791323738	ENST00000233146	1	ENSG00000095002
CACNA1E:chr1:181511499:G:C	chr1	CACNA1E	not provided	Benign	1302856		0.0	-7.472255476644522	1.5333333626771584	ENST00000367573	1	ENSG00000198216
TGFB2:chr1:218437423:C:A	chr1	TGFB2	Loeys-Dietz syndrome 4	Pathogenic	37085	rs387907278	0.0	-9.448129871366847	1.5410256752601033	ENST00000366930	1	ENSG00000092969
TCF12:chr15:57273178:T:C	chr15	TCF12	not specified|not provided	Benign	263278	rs10047994	0.0	-8.56920641333881	1.541025675260104	ENST00000333725	1	ENSG00000140262
SOX6:chr11:15986206:C:A	chr11	SOX6	not provided	Benign	1529087		37.0	-6.71835710087564	1.5410258831121981	ENST00000683767	-1	ENSG00000110693
REPS1:chr6:138945364:T:G	chr6	REPS1	not provided	Benign	715000	rs112636237	48.0	-10.56733339570282	1.5487179053135405	ENST00000450536	-1	ENSG00000135597
KSR2:chr12:117525067:G:A	chr12	KSR2	not provided	Benign	778666	rs56178407	0.0	-8.508730218187615	1.5564102515196192	ENST00000339824	-1	ENSG00000171435
FNIP1:chr5:131672791:C:T	chr5	FNIP1	not provided	Benign	2004012		0.0	-10.916831566075619	1.5564103921254482	ENST00000510461	-1	ENSG00000217128
ITM2B:chr13:48261200:C:T	chr13	ITM2B	not provided	Benign	1595711		28.0	-15.94162566775766	1.5590910586443814	ENST00000647800	1	ENSG00000136156
KCNB1:chr20:49374378:C:T	chr20	KCNB1	not specified|Developmental and epileptic encephalopathy, 26|not provided	Benign	383248	rs77238446	0.0	-9.214688684539707	1.564102539649376	ENST00000371741	-1	ENSG00000158445
EPHB4:chr7:100803494:C:T	chr7	EPHB4	Cardiovascular phenotype	Benign	1797826		4.0	-7.180057673362158	1.5645163443780716	ENST00000358173	-1	ENSG00000196411
C7orf50|GPR146:chr7:1057638:C:T	chr7	C7orf50|GPR146	not provided	Benign	770731	rs55698772	3.0	-8.678404805238557	1.5666666642213478	ENST00000444847	1	ENSG00000164849
FOXG1:chr14:28768100:G:C	chr14	FOXG1	Rett syndrome, congenital variant	Pathogenic	1453568		0.0	-8.671676677547909	1.5692306053944132	ENST00000313071	1	ENSG00000176165
EBF3:chr10:129873572:C:T	chr10	EBF3	not provided	Pathogenic	1675273		0.0	-9.270024724274766	1.571794742192978	ENST00000440978	-1	ENSG00000108001
RHOBTB2:chr8:23007656:G:A	chr8	RHOBTB2	not provided	Pathogenic	1189651		0.0	-6.740105226621382	1.5717949194785872	ENST00000251822	1	ENSG00000008853
GPR19:chr12:12661947:C:T	chr12	GPR19	not provided	Benign	713760	rs115836857	0.0	-6.6145783867745696	1.5717949408751268	ENST00000651487	-1	ENSG00000183150
CHRNA4:chr20:63350733:A:G	chr20	CHRNA4	Inborn genetic diseases|Autosomal dominant nocturnal frontal lobe epilepsy|not specified|not provided|Autosomal dominant nocturnal frontal lobe epilepsy 1	Benign	128750	rs1044394	0.0	-7.843077309198562	1.5794872687413148	ENST00000370263	-1	ENSG00000101204
RHO:chr3:129528817:G:T	chr3	RHO	not provided	Pathogenic	1284434		0.0	-7.08579588898304	1.5820513138404255	ENST00000296271	1	ENSG00000163914
EXT1:chr8:117819755:G:A	chr8	EXT1	Multiple congenital exostosis	Benign	134202	rs188859975	0.0	-6.271756149262685	1.5820514697294967	ENST00000378204	-1	ENSG00000182197
ATP11A:chr13:112857820:T:A	chr13	ATP11A	not provided	Benign	729532	rs143949209	0.0	-7.536630778847054	1.584615372312375	ENST00000375645	1	ENSG00000068650
RYR3:chr15:33563010:G:A	chr15	RYR3	Epileptic encephalopathy	Benign	531044	rs199960256	58.0	-7.287745805623483	1.5897436080834808	ENST00000634891	1	ENSG00000198838
ADA:chr20:44626507:G:A	chr20	ADA	Severe combined immunodeficiency, autosomal recessive, T cell-negative, B cell-negative, NK cell-negative, due to adenosine deaminase deficiency|Severe combined immunodeficiency disease	Pathogenic	565486	rs1452483770	0.0	-10.906097006980279	1.5897438220488718	ENST00000372874	-1	ENSG00000196839
ATP13A3:chr3:194459936:G:A	chr3	ATP13A3	not provided	Benign	2070999		0.0	-6.3274412678879965	1.5948717838678608	ENST00000645319	-1	ENSG00000133657
TRIM36:chr5:115144616:A:G	chr5	TRIM36	not provided	Benign	768025	rs61745684	0.0	-9.063794359673636	1.5948717899811578	ENST00000513154	-1	ENSG00000152503
DVL3:chr3:184167644:C:T	chr3	DVL3	not provided	Benign	731935	rs140653864	1.0	-6.623097433563486	1.5974356944744414	ENST00000313143	1	ENSG00000161202
TGFBR2:chr3:30674228:C:T	chr3	TGFBR2	Cardiovascular phenotype|not provided|Familial thoracic aortic aneurysm and aortic dissection	Pathogenic	12514	rs104893811	0.0	-7.384082713337351	1.5974358106270818	ENST00000295754	1	ENSG00000163513
TLN1:chr9:35724948:C:T	chr9	TLN1	not provided	Benign	715343	rs149966849	0.0	-13.545982495260859	1.6025640964508057	ENST00000314888	-1	ENSG00000137076
MPDZ:chr9:13247673:G:A	chr9	MPDZ	not provided	Benign	782856	rs144481155	0.0	-7.4853190247161665	1.6025641086773987	ENST00000319217	-1	ENSG00000107186
TUBB:chr6:30724119:G:A	chr6	TUBB	Complex cortical dysplasia with other brain malformations 6	Pathogenic	127190	rs587777356	0.0	-6.8230774167018735	1.6025641086773996	ENST00000327892	1	ENSG00000196230
SLC38A8:chr16:84022883:C:T	chr16	SLC38A8	Foveal hypoplasia - optic nerve decussation defect - anterior segment dysgenesis syndrome	Pathogenic	125446	rs372929441	0.0	-8.148589692186862	1.6051283188355274	ENST00000299709	-1	ENSG00000166558
EXOC2|LOC126859547:chr6:564063:C:T	chr6	EXOC2|LOC126859547	not provided	Benign	712583	rs61744205	0.0	-7.404881646028713	1.6102562623146257	ENST00000230449	-1	ENSG00000112685
GPR6:chr6:109979631:G:T	chr6	GPR6	not provided	Benign	785177	rs79008323	0.0	-10.66717866327634	1.6128205488889646	ENST00000275169	1	ENSG00000146360
ITGA2:chr5:53080616:G:A	chr5	ITGA2	Platelet-type bleeding disorder 9	Benign	905426	rs199575892	0.0	-7.318791827249099	1.6153847621037407	ENST00000296585	1	ENSG00000164171
RERE:chr1:8656243:G:A	chr1	RERE	not provided	Benign	1627301		0.0	-7.041957902369977	1.6256410265580206	ENST00000400908	-1	ENSG00000142599
PNPLA2:chr11:822572:G:C	chr11	PNPLA2	Neutral lipid storage myopathy	Pathogenic	663841	rs554737718	0.0	-6.881871564266655	1.6256410510112076	ENST00000336615	1	ENSG00000177666
PLOD3:chr7:101207716:C:T	chr7	PLOD3	not provided|Bone fragility with contractures, arterial rupture, and deafness	Benign	771160	rs139049819	0.0	-8.254322663804944	1.6282052015646895	ENST00000223127	-1	ENSG00000106397
PITX2:chr4:110621210:C:T	chr4	PITX2	not provided	Pathogenic	8090	rs104893861	0.0	-6.998649495505218	1.6358974285614796	ENST00000644743	-1	ENSG00000164093
BRAF:chr7:140801536:C:G	chr7	BRAF	Cardio-facio-cutaneous syndrome	Pathogenic	13965	rs180177034	0.0	-7.9058360692325	1.6410256807620711	ENST00000646891	-1	ENSG00000157764
RYR1:chr19:38458154:C:T	chr19	RYR1	RYR1-Related Disorders|not provided|Congenital myopathy with fiber type disproportion|Malignant hyperthermia, susceptibility to, 1|Central core myopathy|Congenital multicore myopathy with external ophthalmoplegia|King Denborough syndrome	Pathogenic	242414	rs878854365	0.0	-7.06414968632487	1.6512818153087905	ENST00000359596	1	ENSG00000196218
MED12:chrX:71137577:G:T	chrX	MED12	FG syndrome 1	Benign	1509385		0.0	-9.654475772839644	1.651282163766714	ENST00000374080	1	ENSG00000184634
CYFIP2:chr5:157296681:C:T	chr5	CYFIP2	not provided	Benign	1494821		0.0	-9.447802259695976	1.6538461324496143	ENST00000620254	1	ENSG00000055163
DDX3X:chrX:41346342:C:G	chrX	DDX3X	Intellectual disability, X-linked 102	Pathogenic	559627	rs1555954105	0.0	-6.378938093111987	1.656410266191532	ENST00000644876	1	ENSG00000215301
LOC128462405|PPIF:chr10:79353779:C:T	chr10	LOC128462405|PPIF	not provided	Benign	728878	rs2230224	0.0	-8.39798555568454	1.6589743296305333	ENST00000225174	1	ENSG00000108179
TBK1:chr12:64455936:T:C	chr12	TBK1	Frontotemporal dementia and/or amyotrophic lateral sclerosis 4|not provided	Benign	475941	rs41292019	0.0	-9.261565336665218	1.6589743479704246	ENST00000331710	1	ENSG00000183735
LMX1B:chr9:126693308:G:C	chr9	LMX1B	Nail-patella-like renal disease|not specified|not provided|Nail-patella syndrome	Benign	258629	rs13295990	0.0	-6.282962723796677	1.669230742332262	ENST00000373474	1	ENSG00000136944
PKD1:chr16:2102188:G:A	chr16	PKD1	Autosomal dominant polycystic kidney disease|not specified|not provided|Polycystic kidney disease, adult type	Benign	257041	rs149056734	28.0	-6.543788490190242	1.6743588936634561	ENST00000262304	-1	ENSG00000008710
ASCL1:chr12:102958871:C:G	chr12	ASCL1	not specified|not provided	Benign	162758	rs731682	33.0	-7.200636009529107	1.694871657933945	ENST00000266744	1	ENSG00000139352
LPCAT2:chr16:55525601:G:A	chr16	LPCAT2	not provided	Benign	768779	rs61744474	27.0	-6.761841836192727	1.697435880318666	ENST00000262134	1	ENSG00000087253
GCDH:chr19:12896958:G:A	chr19	GCDH	Glutaric aciduria, type 1	Pathogenic	2138250		0.0	-6.558026259342991	1.6999999315310743	ENST00000222214	1	ENSG00000105607
NKX2-1|SFTA3:chr14:36517756:C:A	chr14	NKX2-1|SFTA3	not provided	Pathogenic	957394	rs1057524869	20.0	-6.627587567067843	1.6999999590409107	ENST00000354822	-1	ENSG00000136352
CYBB:chrX:37810905:G:A	chrX	CYBB	Granulomatous disease, chronic, X-linked	Benign	1164652		17.0	-7.312778996474322	1.7000000476837158	ENST00000378588	1	ENSG00000165168
FGFR1:chr8:38428043:C:A	chr8	FGFR1	Hypogonadotropic hypogonadism 2 with anosmia	Pathogenic	16285	rs121909630	2.0	-7.186144323097178	1.7000000843634968	ENST00000447712	-1	ENSG00000077782
LSS:chr21:46216393:C:G	chr21	LSS	Alopecia-intellectual disability syndrome 4	Pathogenic	834066	rs570157673	0.0	-7.180518031294231	1.7102563197796172	ENST00000397728	-1	ENSG00000160285
INTU:chr4:127706911:G:A	chr4	INTU	not provided	Benign	2060030		58.0	-7.0428554419336615	1.7102563503461008	ENST00000335251	1	ENSG00000164066
NKX6-2:chr10:132785372:G:C	chr10	NKX6-2	Spastic ataxia 8, autosomal recessive, with hypomyelinating leukodystrophy	Pathogenic	430623	rs1131692048	0.0	-7.728197873142309	1.7128205177111508	ENST00000368592	-1	ENSG00000148826
ATP2C1:chr3:130969331:G:A	chr3	ATP2C1	not provided|Familial benign pemphigus	Benign	343326	rs41434650	0.0	-7.824132893544728	1.7205129586733312	ENST00000510168	1	ENSG00000017260
TBR1:chr2:161417077:G:C	chr2	TBR1	Inborn genetic diseases	Pathogenic	520662	rs1553510215	0.0	-8.77436776842362	1.7282050909140172	ENST00000389554	1	ENSG00000136535
MYH7:chr14:23426858:G:T	chr14	MYH7	Dilated cardiomyopathy 1S	Pathogenic	619177	rs1595084583	0.0	-8.239769012647299	1.7307692796756058	ENST00000355349	-1	ENSG00000092054
ADAMTS1:chr21:26840483:C:A	chr21	ADAMTS1	not provided	Benign	708012	rs142258039	0.0	-7.2751077634715955	1.7333332942082338	ENST00000284984	-1	ENSG00000154734
GABRA1:chr5:161890946:G:A	chr5	GABRA1	not provided	Pathogenic	419523	rs1064793933	1.0	-6.413663177870668	1.7333333278313656	ENST00000393943	1	ENSG00000022355
TRAPPC11:chr4:183684777:G:A	chr4	TRAPPC11	Autosomal recessive limb-girdle muscular dystrophy type R18	Benign	767271	rs530411873	0.0	-6.352530996934768	1.7410256220744205	ENST00000334690	1	ENSG00000168538
GLYCTK:chr3:52292805:G:A	chr3	GLYCTK	not provided	Benign	718510	rs145182754	0.0	-7.501361084454043	1.7487178215613728	ENST00000436784	1	ENSG00000168237
TBCK:chr4:106260459:C:T	chr4	TBCK	not provided	Benign	1169921		0.0	-7.9820124925869775	1.7512820683992825	ENST00000394708	-1	ENSG00000145348
IFRD1:chr7:112472837:G:A	chr7	IFRD1	not specified	Benign	1284599		0.0	-12.57672361863398	1.7538461394799063	ENST00000403825	1	ENSG00000006652
CHD1L:chr1:147264517:C:G	chr1	CHD1L	not provided	Benign	787856	rs78843378	0.0	-10.670836557003886	1.7564102869767408	ENST00000369258	1	ENSG00000131778
HPD:chr12:121839985:C:A	chr12	HPD	Hawkinsinuria|Tyrosinemia type III|not provided|Hawkinsinuria|Tyrosinemia type III	Benign	307478	rs36023382	0.0	-6.6415622942491845	1.7564103542230072	ENST00000289004	-1	ENSG00000158104
FRMD5:chr15:43902199:A:G	chr15	FRMD5	not provided	Benign	713182	rs148406804	0.0	-6.592325554994685	1.7589742548954792	ENST00000417257	-1	ENSG00000171877
TGFB2:chr1:218437422:C:A	chr1	TGFB2	Atrial septal defect 1	Pathogenic	1300138		0.0	-9.304451154158297	1.7589743748689308	ENST00000366930	1	ENSG00000092969
KBTBD13:chr15:65077317:G:A	chr15	KBTBD13	Nemaline myopathy 6	Benign	1600199		65.0	-6.306112048355224	1.7589744054354153	ENST00000432196	1	ENSG00000234438
EPB41:chr1:28993501:G:A	chr1	EPB41	not provided|Elliptocytosis 1	Benign	811532	rs111642750	0.0	-6.6272035525127375	1.7589744054354153	ENST00000343067	1	ENSG00000159023
LASP1:chr17:38918616:C:T	chr17	LASP1	not provided	Benign	778689	rs8073093	0.0	-7.726639876362152	1.7641025200868263	ENST00000318008	1	ENSG00000002834
ADAR:chr1:154584964:T:G	chr1	ADAR	Symmetrical dyschromatosis of extremities|Aicardi-Goutieres syndrome 6|Symmetrical dyschromatosis of extremities	Benign	292758	rs146625055	0.0	-6.4807068457781085	1.7641026851458426	ENST00000368474	-1	ENSG00000160710
IGHMBP2:chr11:68936796:C:T	chr11	IGHMBP2	Autosomal recessive distal spinal muscular atrophy 1|Charcot-Marie-Tooth disease axonal type 2S|Charcot-Marie-Tooth disease|Charcot-Marie-Tooth disease axonal type 2S|not specified|not provided|Autosomal recessive distal spinal muscular atrophy 1	Benign	258570	rs546382	0.0	-9.008707114555817	1.7641027218256244	ENST00000255078	1	ENSG00000132740
ARSI:chr5:150297829:G:A	chr5	ARSI	Spastic paraplegia	Benign	533756	rs76556550	6.0	-6.298180357773638	1.7666665957524224	ENST00000328668	-1	ENSG00000183876
MECP2:chrX:154031329:G:A	chrX	MECP2	Rett syndrome	Pathogenic	143603	rs61748420	10.0	-6.323423669477185	1.7717947776500989	ENST00000453960	-1	ENSG00000169057
GFM1:chr3:158659047:C:T	chr3	GFM1	not specified|not provided|Hepatoencephalopathy due to combined oxidative phosphorylation defect type 1	Benign	214477	rs149949638	0.0	-7.82392482263613	1.7717948204431782	ENST00000486715	1	ENSG00000168827
ARHGEF6:chrX:136679601:C:T	chrX	ARHGEF6	not provided|not specified	Benign	434304	rs145081421	38.0	-11.541799951871846	1.7769230367281494	ENST00000250617	-1	ENSG00000129675
SPATA5L1:chr15:45403184:G:A	chr15	SPATA5L1	not provided	Benign	1676851		0.0	-7.831245238220339	1.784615321037096	ENST00000305560	1	ENSG00000171763
DDX6:chr11:118756266:A:G	chr11	DDX6	Intellectual developmental disorder with impaired language and dysmorphic facies	Pathogenic	694350	rs1591885305	0.0	-10.308699669597164	1.7923076152801507	ENST00000534980	-1	ENSG00000110367
OCRL:chrX:129562670:G:T	chrX	OCRL	Lowe syndrome	Benign	2056878		0.0	-7.021001302191538	1.7948717937255516	ENST00000371113	1	ENSG00000122126
KAT6A:chr8:41949305:G:A	chr8	KAT6A	not provided	Benign	1956282		0.0	-6.345349026270506	1.7948718193249822	ENST00000265713	-1	ENSG00000083168
HNRNPH1:chr5:179618243:C:T	chr5	HNRNPH1	Neurodevelopmental disorder with craniofacial dysmorphism and skeletal defects	Pathogenic	1711742		49.0	-8.234369739430349	1.7974359805767364	ENST00000393432	-1	ENSG00000169045
TUBGCP5:chr15:23005480:C:T	chr15	TUBGCP5	not provided	Benign	710289	rs61739977	0.0	-9.966434510952864	1.7999999400896902	ENST00000615383	-1	ENSG00000275835
MYO18B:chr22:25772366:C:T	chr22	MYO18B	not provided	Benign	710990	rs185388626	0.0	-7.3917638424473715	1.8000001112620048	ENST00000335473	1	ENSG00000133454
STX11:chr6:144186800:T:C	chr6	STX11	not provided|Familial hemophagocytic lymphohistiocytosis 4	Pathogenic	97001	rs431905512	0.0	-8.527018506021662	1.81025635279142	ENST00000367568	1	ENSG00000135604
FLNC:chr7:128830784:C:T	chr7	FLNC	Myofibrillar myopathy 5|Dilated Cardiomyopathy, Dominant|Hypertrophic cardiomyopathy 26|Distal myopathy with posterior leg and anterior hand involvement|Cardiovascular phenotype|not provided|not specified	Benign	129081	rs3734972	0.0	-7.537507571845867	1.8179487570738184	ENST00000325888	1	ENSG00000128591
ALG2:chr9:99221811:G:C	chr9	ALG2	Congenital myasthenic syndrome 14|ALG2-congenital disorder of glycosylation|not specified	Benign	193473	rs61744789	0.0	-8.955240620728912	1.8230768594986344	ENST00000476832	-1	ENSG00000119523
TFAP2B:chr6:50843113:G:C	chr6	TFAP2B	not provided	Benign	755778	rs151001753	0.0	-8.99474388775285	1.8230768808951745	ENST00000393655	1	ENSG00000008196
KCNT1:chr9:135770427:G:A	chr9	KCNT1	Inborn genetic diseases|Developmental and epileptic encephalopathy, 14|Autosomal dominant nocturnal frontal lobe epilepsy 5|not specified|not provided|Developmental and epileptic encephalopathy, 14|Autosomal dominant nocturnal frontal lobe epilepsy 5	Benign	129353	rs17038714	4.0	-11.118823697823954	1.8282051392090624	ENST00000371757	1	ENSG00000107147
GJB1:chrX:71224329:G:A	chrX	GJB1	Charcot-Marie-Tooth Neuropathy X|Inborn genetic diseases|not provided	Pathogenic	447439	rs1555937270	0.0	-9.575841379047604	1.8282053409478607	ENST00000361726	1	ENSG00000169562
BTK:chrX:101353203:G:A	chrX	BTK	not specified|not provided|X-linked agammaglobulinemia|X-linked agammaglobulinemia with growth hormone deficiency	Benign	254784	rs1135363	0.0	-8.210269089972256	1.8307691598549864	ENST00000308731	-1	ENSG00000010671
ITGA2:chr5:53051416:G:T	chr5	ITGA2	Platelet-type bleeding disorder 9	Benign	353739	rs373539496	0.0	-9.80033922650872	1.8333334265611116	ENST00000296585	1	ENSG00000164171
SH3PXD2A:chr10:103602380:C:T	chr10	SH3PXD2A	not provided	Benign	776537	rs115149308	50.0	-8.344595565586674	1.838461392582992	ENST00000369774	-1	ENSG00000107957
VPS13C:chr15:61910283:C:T	chr15	VPS13C	Autosomal recessive early-onset Parkinson disease 23|not provided	Benign	1263857		0.0	-9.725460534006237	1.8384614968911193	ENST00000644861	-1	ENSG00000129003
CIZ1|DNM1:chr9:128203516:C:A	chr9	CIZ1|DNM1	Inborn genetic diseases|Developmental and epileptic encephalopathy, 31|not specified|not provided	Benign	380950	rs61757224	0.0	-7.6633747787133215	1.8435897460350616	ENST00000372923	1	ENSG00000106976
CYBB:chrX:37810906:G:A	chrX	CYBB	Granulomatous disease, chronic, X-linked	Pathogenic	533556	rs1556473119	18.0	-7.6563968189818326	1.8444444868299692	ENST00000378588	1	ENSG00000165168
NIPBL:chr5:37052400:A:C	chr5	NIPBL	Cornelia de Lange syndrome 1	Pathogenic	2089707		0.0	-8.89383483239215	1.851282076957898	ENST00000282516	1	ENSG00000164190
AR:chrX:67711476:G:A	chrX	AR	not specified	Benign	1686481		15.0	-8.240622098691496	1.8564103566683252	ENST00000374690	1	ENSG00000169083
RFX1:chr19:13968622:G:A	chr19	RFX1	not provided	Benign	712861	rs148533868	46.0	-8.090767288907319	1.8564103566683252	ENST00000254325	-1	ENSG00000132005
OPLAH:chr8:144057495:G:A	chr8	OPLAH	5-Oxoprolinase deficiency	Benign	1167330		0.0	-6.360940628838852	1.861538349053799	ENST00000618853	-1	ENSG00000178814
MIB2:chr1:1624846:C:T	chr1	MIB2	not provided	Benign	782836	rs114397532	19.0	-8.042016145844249	1.8641024736257703	ENST00000355826	1	ENSG00000197530
EPB41L1:chr20:36190694:C:T	chr20	EPB41L1	not provided	Benign	128995	rs115743976	0.0	-6.697386369781411	1.864102571438521	ENST00000338074	1	ENSG00000088367
DAPK1|LOC126860671:chr9:87703133:G:T	chr9	DAPK1|LOC126860671	not provided	Benign	732975	rs149620252	37.0	-7.486531020536202	1.8717948167752	ENST00000408954	1	ENSG00000196730
BTBD9:chr6:38592673:C:T	chr6	BTBD9	not provided	Benign	787827	rs41303370	0.0	-8.36665231518761	1.8769229864462835	ENST00000481247	-1	ENSG00000183826
ABCD1:chrX:153726113:C:G	chrX	ABCD1	Adrenoleukodystrophy	Pathogenic	839969	rs782509393	0.0	-8.603401337360484	1.8769230964856265	ENST00000218104	1	ENSG00000101986
CIB2:chr15:78111171:C:G	chr15	CIB2	Usher syndrome type 1J	Pathogenic	39688	rs145415848	2.0	-6.415385320290314	1.8794871171315508	ENST00000258930	-1	ENSG00000136425
COL1A1:chr17:50185576:C:A	chr17	COL1A1	Osteogenesis imperfecta type I	Pathogenic	953286	rs72656351	0.0	-7.720470515921238	1.8897435665130613	ENST00000225964	-1	ENSG00000108821
LAMA5:chr20:62313351:G:A	chr20	LAMA5	not provided	Benign	2044192		0.0	-7.034665991843066	1.9025641343532451	ENST00000252999	-1	ENSG00000130702
GPI:chr19:34394044:G:A	chr19	GPI	Hemolytic anemia due to glucophosphate isomerase deficiency	Pathogenic	13640	rs137853583	0.0	-8.754338479491635	1.9128206204145384	ENST00000356487	1	ENSG00000105220
BTK:chrX:101353213:A:T	chrX	BTK	X-linked agammaglobulinemia	Pathogenic	11389	rs128621210	0.0	-10.609082778233244	1.9153845677008998	ENST00000308731	-1	ENSG00000010671
AP2B1:chr17:35624468:G:A	chr17	AP2B1	not provided	Benign	773590	rs141661445	0.0	-7.307484909801251	1.923076907793681	ENST00000610402	1	ENSG00000006125
MAN2B1:chr19:12657035:C:A	chr19	MAN2B1	not specified|not provided|Deficiency of alpha-mannosidase	Benign	93210	rs34544747	0.0	-8.260021029880171	1.9282051049746	ENST00000456935	-1	ENSG00000104774
CTDSP1:chr2:218401670:C:T	chr2	CTDSP1	not provided	Benign	716070	rs2227250	28.0	-7.471238547378485	1.9282052455804275	ENST00000273062	1	ENSG00000144579
SHPK:chr17:3630242:G:T	chr17	SHPK	not provided	Benign	736938	rs369067968	0.0	-6.896521501113039	1.9358973014049037	ENST00000225519	-1	ENSG00000197417
CTRL:chr16:67931196:C:T	chr16	CTRL	not provided	Benign	707955	rs140026167	13.0	-7.744579683034887	1.941025672814785	ENST00000574481	-1	ENSG00000141086
PITX2:chr4:110621214:T:G	chr4	PITX2	Axenfeld-Rieger syndrome type 1	Pathogenic	8085	rs104893858	0.0	-6.7036841990692055	1.9435898035000532	ENST00000644743	-1	ENSG00000164093
UNC80:chr2:209777350:C:T	chr2	UNC80	not provided	Benign	784460	rs35822936	0.0	-6.346343345825264	1.9487181687966368	ENST00000673920	1	ENSG00000144406
SMARCA2:chr9:2086863:A:T	chr9	SMARCA2	Nicolaides-Baraitser syndrome	Pathogenic	981748	rs281875202	0.0	-9.801502145411314	1.958974372117948	ENST00000349721	1	ENSG00000080503
HSF4:chr16:67165833:G:A	chr16	HSF4	Cataract 5 multiple types	Benign	884592	rs79121622	0.0	-8.321313928948523	1.9641025494306523	ENST00000521374	1	ENSG00000102878
CHRM1:chr11:62909964:T:G	chr11	CHRM1	not provided	Benign	741059	rs148741609	0.0	-7.354118964980652	1.9666667290222948	ENST00000306960	-1	ENSG00000168539
NOTCH3:chr19:15192414:G:A	chr19	NOTCH3	not provided|Cerebral arteriopathy, autosomal dominant, with subcortical infarcts and leukoencephalopathy, type 1|Lateral meningocele syndrome|not specified	Benign	256131	rs3815188	24.0	-7.66899074608908	1.9692307252150325	ENST00000263388	-1	ENSG00000074181
KRT8:chr12:52897580:C:T	chr12	KRT8	not provided	Benign	66528	rs58573614	60.0	-7.890161991772777	1.9743589499057863	ENST00000692008	-1	ENSG00000170421
EP300:chr22:41177921:G:A	chr22	EP300	Rubinstein-Taybi syndrome due to EP300 haploinsufficiency|not provided	Benign	538875	rs11912899	0.0	-8.363221680199082	1.9769229950048983	ENST00000263253	1	ENSG00000100393
COPA:chr1:160314111:C:T	chr1	COPA	Autoimmune interstitial lung disease-arthritis syndrome	Pathogenic	199256	rs794727995	0.0	-7.2953930280956785	1.992307883042555	ENST00000241704	-1	ENSG00000122218
LOC102724058|SCN1A:chr2:165999730:G:T	chr2	LOC102724058|SCN1A	Generalized epilepsy with febrile seizures plus, type 2	Pathogenic	929415	rs1690572580	40.0	-6.433983223484199	2.0000000275098357	ENST00000674923	-1	ENSG00000144285
MYH7:chr14:23427241:C:T	chr14	MYH7	Cardiovascular phenotype	Pathogenic	1783295		0.0	-7.54750997301316	2.0076922942430544	ENST00000355349	-1	ENSG00000092054
EEF2:chr19:3984201:G:A	chr19	EEF2	not specified	Benign	447292	rs373815379	0.0	-6.877392852153663	2.010256412701729	ENST00000309311	-1	ENSG00000167658
SHMT1:chr17:18340104:C:G	chr17	SHMT1	not provided	Benign	790881	rs141575508	0.0	-7.177202947950944	2.0128204455742464	ENST00000316694	-1	ENSG00000176974
MYH7:chr14:23429085:G:A	chr14	MYH7	not provided	Pathogenic	1335139		0.0	-6.317597689496338	2.0205128987630205	ENST00000355349	-1	ENSG00000092054
TTPA:chr8:63065985:G:T	chr8	TTPA	not specified|not provided	Benign	752168	rs572263038	0.0	-7.593076767130992	2.023076898012406	ENST00000260116	-1	ENSG00000137561
TRAP1:chr16:3675387:C:T	chr16	TRAP1	not provided	Benign	2077263		0.0	-7.550093595720191	2.038461532348241	ENST00000246957	-1	ENSG00000126602
GPD1:chr12:50109486:C:T	chr12	GPD1	not provided|Transient infantile hypertriglyceridemia and hepatosteatosis	Benign	1285304		0.0	-8.290085158774259	2.045161285708028	ENST00000301149	1	ENSG00000167588
GRM7:chr3:7579102:T:C	chr3	GRM7	not provided	Benign	1164861		0.0	-10.479188815884726	2.0461537990814604	ENST00000357716	1	ENSG00000196277
CDKL5:chrX:18575388:G:A	chrX	CDKL5	CDKL5 disorder	Benign	94107	rs148697943	0.0	-10.510181712535141	2.048717975616454	ENST00000623535	1	ENSG00000008086
SHMT1:chr17:18340104:C:T	chr17	SHMT1	not provided	Benign	735539	rs141575508	0.0	-7.177202947950944	2.0538460719279747	ENST00000316694	-1	ENSG00000176974
TOP3A:chr17:18314644:C:T	chr17	TOP3A	not provided	Benign	1619046		0.0	-6.445799814726813	2.0538461208343506	ENST00000321105	-1	ENSG00000177302
DEAF1:chr11:687941:C:A	chr11	DEAF1	See cases	Pathogenic	1098350		0.0	-6.897841152315488	2.0564101537068677	ENST00000382409	-1	ENSG00000177030
TLL2:chr10:96410427:C:G	chr10	TLL2	not provided	Benign	788430	rs61741051	0.0	-8.03907531262828	2.058974217145871	ENST00000357947	-1	ENSG00000095587
SBF1:chr22:50460134:C:T	chr22	SBF1	not provided	Benign	731264	rs201348990	18.0	-8.559326272928121	2.0615385312300467	ENST00000380817	-1	ENSG00000100241
GRIN2A:chr16:9764321:C:T	chr16	GRIN2A	Landau-Kleffner syndrome	Benign	2096069		0.0	-6.410525019200471	2.064102574800834	ENST00000330684	-1	ENSG00000183454
RHAG:chr6:49636810:C:A	chr6	RHAG	Rh mod blood group phenotype	Pathogenic	13063	rs121918588	14.0	-6.486525370344688	2.066666841506958	ENST00000371175	-1	ENSG00000112077
MITF:chr3:69965048:C:A	chr3	MITF	Waardenburg syndrome type 2A|Tietz syndrome|Melanoma, cutaneous malignant, susceptibility to, 8|not specified|not provided|Tietz syndrome|Waardenburg syndrome type 2A	Benign	226725	rs78962087	0.0	-6.3753527963817636	2.07179485528897	ENST00000352241	1	ENSG00000187098
KCNJ2:chr17:70175943:G:A	chr17	KCNJ2	Andersen Tawil syndrome	Pathogenic	8925	rs104894582	0.0	-7.61952663450484	2.076923156395936	ENST00000243457	1	ENSG00000123700
NFASC:chr1:204954911:G:A	chr1	NFASC	not provided	Benign	719373	rs77635708	0.0	-7.168447698704322	2.0846153405996475	ENST00000339876	1	ENSG00000163531
TJP2:chr9:69248071:G:A	chr9	TJP2	Cholestasis, progressive familial intrahepatic, 4|not specified|not provided|Hypercholanemia, familial 1	Benign	44106	rs2095876	30.0	-8.971486549827814	2.0871794651716176	ENST00000377245	1	ENSG00000119139
ASL:chr7:66081912:G:A	chr7	ASL	Argininosuccinate lyase deficiency	Pathogenic	577337	rs1562737230	0.0	-6.771237779144065	2.0897436141967773	ENST00000304874	1	ENSG00000126522
GAB2:chr11:78250373:C:A	chr11	GAB2	not provided	Benign	776895	rs76853537	16.0	-6.368845939834635	2.0897436203100748	ENST00000361507	-1	ENSG00000033327
FBLN5:chr14:91891334:A:G	chr14	FBLN5	Macular degeneration, age-related, 3	Pathogenic	5480	rs28939072	2.0	-7.420650640000226	2.097435914553129	ENST00000342058	-1	ENSG00000140092
FGD1:chrX:54467901:C:T	chrX	FGD1	Aarskog syndrome	Pathogenic	10830	rs137853265	0.0	-7.5996133480082495	2.102564102564103	ENST00000375135	-1	ENSG00000102302
DENND5A:chr11:9203939:C:G	chr11	DENND5A	not provided|Developmental and epileptic encephalopathy, 49	Benign	1255478		0.0	-6.569948721382046	2.1153845236851634	ENST00000328194	-1	ENSG00000184014
LONP1:chr19:5696253:G:T	chr19	LONP1	CODAS syndrome	Pathogenic	180659	rs879255248	0.0	-8.444276339523004	2.1358974041082925	ENST00000360614	-1	ENSG00000196365
LOC114827851|MYH6:chr14:23407138:C:T	chr14	LOC114827851|MYH6	Cardiovascular phenotype|not specified|not provided|Cardiomyopathy|Hypertrophic cardiomyopathy 14	Benign	164258	rs150574114	3.0	-6.940333654867897	2.1358975141476373	ENST00000405093	-1	ENSG00000197616
KCNB1:chr20:49482380:C:T	chr20	KCNB1	Developmental and epileptic encephalopathy, 26	Benign	1560883		0.0	-9.168906406691606	2.141025812197954	ENST00000371741	-1	ENSG00000158445
ABCA4:chr1:94060628:C:T	chr1	ABCA4	not provided	Pathogenic	957414	rs942734318	0.0	-8.923210054979878	2.141025824424548	ENST00000370225	-1	ENSG00000198691
TBCCD1:chr3:186554367:C:T	chr3	TBCCD1	not provided	Benign	781974	rs61732808	33.0	-6.279608596827487	2.146153829036616	ENST00000338733	-1	ENSG00000113838
ATRX:chrX:77684214:C:A	chrX	ATRX	Alpha thalassemia-X-linked intellectual disability syndrome	Benign	842513	rs1557142408	52.0	-9.999583236189693	2.1543589876248292	ENST00000373344	-1	ENSG00000085224
WIF1:chr12:65120461:C:G	chr12	WIF1	not provided	Benign	733506	rs144873880	0.0	-10.136316051800804	2.1564102579767885	ENST00000286574	-1	ENSG00000156076
KCNH2:chr7:150951592:C:T	chr7	KCNH2	Long QT syndrome 2|Long QT syndrome|Cardiovascular phenotype	Pathogenic	67279	rs199472936	0.0	-6.381813094421705	2.161538527562068	ENST00000262186	-1	ENSG00000055118
SMOC2:chr6:168650739:G:A	chr6	SMOC2	not provided	Benign	717704	rs147637517	0.0	-6.76612072909558	2.176923042688614	ENST00000356284	1	ENSG00000112562
SCUBE3:chr6:35243221:G:A	chr6	SCUBE3	not provided	Benign	731719	rs61745528	10.0	-7.185045364339219	2.182051242926182	ENST00000274938	1	ENSG00000146197
FOS:chr14:75280809:G:C	chr14	FOS	not provided	Benign	710469	rs138334429	0.0	-14.399036377319613	2.184615349158263	ENST00000303562	1	ENSG00000170345
GORASP1:chr3:39102753:G:A	chr3	GORASP1	not provided	Benign	712346	rs144332029	0.0	-9.492479181527358	2.1923077901204437	ENST00000319283	-1	ENSG00000114745
CIT:chr12:119718325:C:T	chr12	CIT	not provided	Benign	745871	rs571765841	0.0	-8.0407666937435	2.212820505484556	ENST00000392521	-1	ENSG00000122966
IQSEC2:chrX:53241868:C:T	chrX	IQSEC2	Intellectual disability, X-linked 1	Benign	1167673		0.0	-6.7550957819367285	2.212820566617525	ENST00000642864	-1	ENSG00000124313
FLRT3|MACROD2:chr20:14326403:A:G	chr20	FLRT3|MACROD2	not provided	Benign	786364	rs115086094	12.0	-7.781285096678046	2.2230769162758808	ENST00000341420	-1	ENSG00000125848
TGFBR2:chr3:30674231:T:C	chr3	TGFBR2	Loeys-Dietz syndrome 2	Pathogenic	393299	rs1553630457	0.0	-7.589997179778121	2.256410152484209	ENST00000295754	1	ENSG00000163513
LOC114827851|MYH6:chr14:23407058:C:T	chr14	LOC114827851|MYH6	Cardiovascular phenotype|not specified|not provided|Hypertrophic cardiomyopathy 14	Benign	44455	rs28711516	0.0	-8.444061044933841	2.2564102655802034	ENST00000405093	-1	ENSG00000197616
BRCA2:chr13:32363445:G:A	chr13	BRCA2	Breast-ovarian cancer, familial, susceptibility to, 2	Pathogenic	52535	rs80359071	0.0	-7.792980819989397	2.2717948571229587	ENST00000380152	1	ENSG00000139618
PDE5A:chr4:119511122:T:G	chr4	PDE5A	not provided	Benign	789729	rs61729464	0.0	-8.325178071994195	2.2743588976370983	ENST00000354960	-1	ENSG00000138735
DAPK1:chr9:87707285:G:T	chr9	DAPK1	not provided	Benign	783552	rs36220450	9.0	-6.9399294803465805	2.2794870596665597	ENST00000408954	1	ENSG00000196730
GALNT2:chr1:230236371:G:A	chr1	GALNT2	not provided	Benign	769555	rs34897003	0.0	-6.475372682733778	2.2820513370709543	ENST00000366672	1	ENSG00000143641
BBS9:chr7:33273036:G:A	chr7	BBS9	Bardet-Biedl syndrome	Pathogenic	585196	rs1562917450	0.0	-6.283826935773808	2.284615357716878	ENST00000242067	1	ENSG00000122507
MYOM1:chr18:3151738:T:A	chr18	MYOM1	Cardiovascular phenotype|not provided|not specified|Hypertrophic cardiomyopathy	Benign	226803	rs9807556	0.0	-7.8083920310323265	2.300000025675848	ENST00000356443	-1	ENSG00000101605
NKX2-1|SFTA3:chr14:36517771:C:A	chr14	NKX2-1|SFTA3	not provided	Pathogenic	8974	rs28936672	15.0	-9.30292160680861	2.3307692133463345	ENST00000354822	-1	ENSG00000136352
AFG3L2:chr18:12340230:T:G	chr18	AFG3L2	not specified	Benign	446809	rs764254189	0.0	-6.837950385030908	2.3358975205665984	ENST00000269143	-1	ENSG00000141385
LOC108281177|SOX2|SOX2-OT:chr3:181712491:C:G	chr3	LOC108281177|SOX2|SOX2-OT	Anophthalmia/microphthalmia-esophageal atresia syndrome	Pathogenic	986763	rs1714842576	0.0	-10.544702025686004	2.3743588618743114	ENST00000325404	1	ENSG00000181449
LMX1B:chr9:126695882:G:A	chr9	LMX1B	not specified|not provided|Nail-patella syndrome|Focal segmental glomerulosclerosis	Benign	258631	rs112171815	29.0	-6.774969192443857	2.376923182071784	ENST00000373474	1	ENSG00000136944
RORB:chr9:74660693:G:A	chr9	RORB	not provided	Benign	1599559		0.0	-10.599033744714395	2.384615247066203	ENST00000376896	1	ENSG00000198963
SLC22A5:chr5:132389020:T:C	chr5	SLC22A5	Renal carnitine transport defect	Pathogenic	6423	rs68018207	0.0	-8.60639409152088	2.3897436643258123	ENST00000245407	1	ENSG00000197375
FUT8:chr14:65669445:C:A	chr14	FUT8	not provided|Congenital disorder of glycosylation with defective fucosylation 1	Benign	1285286		0.0	-7.263058421734523	2.394871833996895	ENST00000673929	1	ENSG00000033170
SLC35D1:chr1:67052851:C:T	chr1	SLC35D1	not provided|Schneckenbecken dysplasia	Benign	1169792		0.0	-7.225027481312607	2.407692310137626	ENST00000235345	-1	ENSG00000116704
DRAP1:chr11:65919785:G:A	chr11	DRAP1	not provided	Benign	710012	rs149754486	0.0	-10.199826402811027	2.4307692379523544	ENST00000312515	1	ENSG00000175550
NEXN:chr1:77942632:C:A	chr1	NEXN	Dilated cardiomyopathy 1CC	Pathogenic	327	rs137853198	0.0	-13.791450175002868	2.4358974313124637	ENST00000334785	1	ENSG00000162614
PLXNA1:chr3:127014333:G:A	chr3	PLXNA1	not provided	Benign	717199	rs182679484	9.0	-6.4991178466416155	2.438461572696001	ENST00000393409	1	ENSG00000114554
KCNA3:chr1:110674144:C:A	chr1	KCNA3	not provided	Benign	733876	rs150782822	15.0	-13.612373353702669	2.44102556277544	ENST00000369769	-1	ENSG00000177272
MYO5A:chr15:52396349:A:G	chr15	MYO5A	not provided	Benign	782592	rs76489145	0.0	-12.515317182647165	2.451281950641901	ENST00000399233	-1	ENSG00000197535
DIS3L2:chr2:232136640:G:A	chr2	DIS3L2	Perlman syndrome	Benign	531916	rs753115829	0.0	-6.549089546874237	2.4512820549500285	ENST00000325385	1	ENSG00000144535
KIF19:chr17:74346388:G:A	chr17	KIF19	Non-immune hydrops fetalis	Pathogenic	1252051		0.0	-8.635034387634915	2.4615382720262584	ENST00000389916	1	ENSG00000196169
ALDH4A1:chr1:18874494:G:A	chr1	ALDH4A1	Deficiency of pyrroline-5-carboxylate reductase	Benign	294365	rs61749348	0.0	-6.844454988791431	2.476923184517103	ENST00000375341	-1	ENSG00000159423
RBM48:chr7:92532521:A:C	chr7	RBM48	not provided	Benign	1598936		5.0	-7.161432517528511	2.5384614926118125	ENST00000265732	1	ENSG00000127993
OGT:chrX:71557585:G:A	chrX	OGT	not provided	Benign	1233568		0.0	-12.38678182851525	2.5512820894901567	ENST00000373719	1	ENSG00000147162
GRIN2A:chr16:9768914:C:T	chr16	GRIN2A	Landau-Kleffner syndrome	Benign	321609	rs754414929	0.0	-7.543867463742293	2.5564102576329155	ENST00000330684	-1	ENSG00000183454
TGFBR2:chr3:30674229:G:T	chr3	TGFBR2	Familial thoracic aortic aneurysm and aortic dissection	Pathogenic	543900	rs104893816	0.0	-7.536559232821745	2.566666615314973	ENST00000295754	1	ENSG00000163513
DSCAM:chr21:40369199:A:G	chr21	DSCAM	not provided	Benign	795090	rs79789068	0.0	-8.52908651513018	2.582051231310918	ENST00000400454	-1	ENSG00000171587
RPS6KA3:chrX:20165002:G:A	chrX	RPS6KA3	not provided	Pathogenic	1254002		0.0	-13.102141594347328	2.6307692650036936	ENST00000379565	-1	ENSG00000177189
SOCS1:chr16:11254915:G:A	chr16	SOCS1	not provided	Benign	721574	rs201368715	0.0	-10.63571762628987	2.6461538718296933	ENST00000332029	-1	ENSG00000185338
GRM4:chr6:34036397:C:T	chr6	GRM4	not provided	Benign	731096	rs61744332	5.0	-7.595483068699893	2.648717904702212	ENST00000538487	-1	ENSG00000124493
POLR2F|SOX10:chr22:37983449:C:T	chr22	POLR2F|SOX10	Waardenburg syndrome type 1	Pathogenic	1065836		0.0	-7.260092243204085	2.666666593307104	ENST00000396884	-1	ENSG00000100146
SLC26A2:chr5:149978026:A:T	chr5	SLC26A2	Atelosteogenesis type II	Pathogenic	226418	rs875989951	0.0	-8.363193181289068	2.7179486170793186	ENST00000286298	1	ENSG00000155850
VPS13D:chr1:12358465:G:A	chr1	VPS13D	not provided	Benign	1603195		0.0	-9.024422373051195	2.730769108503292	ENST00000620676	1	ENSG00000048707
KCNS2|STK3:chr8:98428880:C:A	chr8	KCNS2|STK3	not provided	Benign	787330	rs114019607	0.0	-6.9348992497268895	2.7589743687556343	ENST00000287042	1	ENSG00000156486
NR5A1:chr9:124503219:C:T	chr9	NR5A1	Disorder of sexual differentiation	Pathogenic	1202588		0.0	-8.30943502610779	2.766666711905064	ENST00000373588	-1	ENSG00000136931
CYLD:chr16:50792674:G:A	chr16	CYLD	Brooke-Spiegler syndrome|Familial cylindromatosis|Familial multiple trichoepitheliomata	Benign	319507	rs199912760	0.0	-15.027975767392672	2.7846153265772724	ENST00000427738	1	ENSG00000083799
WT1:chr11:32392704:C:T	chr11	WT1	Wilms tumor 1|Drash syndrome|Nephrotic syndrome, type 4|Frasier syndrome|Wilms tumor 1|11p partial monosomy syndrome|Drash syndrome|Frasier syndrome|Wilms tumor 1|11p partial monosomy syndrome|Meacham syndrome|Drash syndrome|Aniridia 1|Nephrotic syndrome, type 4|Mesothelioma, malignant|Frasier syndrome|not provided|Nephrotic syndrome, type 4|Wilms tumor 1	Pathogenic	3488	rs121907901	31.0	-7.34825879577987	2.7846154440671964	ENST00000452863	-1	ENSG00000184937
IGF1R:chr15:98707704:G:T	chr15	IGF1R	not provided	Benign	724411	rs34868731	0.0	-11.017108157816153	2.7897436313140087	ENST00000650285	1	ENSG00000140443
EP300:chr22:41158447:C:A	chr22	EP300	Rubinstein-Taybi syndrome due to EP300 haploinsufficiency|not provided	Benign	783162	rs148939960	0.0	-9.96937602724104	2.8128205384963594	ENST00000263253	1	ENSG00000100393
ADAMTS10:chr19:8605262:C:T	chr19	ADAMTS10	Weill-Marchesani syndrome|not provided	Benign	330613	rs62621197	0.0	-10.424101351679422	2.8230768839518223	ENST00000597188	-1	ENSG00000142303
NPHS2:chr1:179559707:A:G	chr1	NPHS2	Idiopathic nephrotic syndrome|not provided|Nephrotic syndrome, type 2	Pathogenic	1439693		0.0	-9.549861203248025	2.8435896482223115	ENST00000367615	-1	ENSG00000116218
PAH:chr12:102852830:A:G	chr12	PAH	Phenylketonuria	Pathogenic	2152159		0.0	-13.324373754752393	2.84615388359779	ENST00000553106	-1	ENSG00000171759
IGFALS:chr16:1790776:G:A	chr16	IGFALS	Short stature due to primary acid-labile subunit deficiency	Benign	318235	rs9282731	0.0	-6.367150098479072	2.851282180883945	ENST00000215539	-1	ENSG00000099769
FOXG1:chr14:28768100:G:A	chr14	FOXG1	Rett syndrome, congenital variant	Pathogenic	224139	rs869312700	0.0	-8.671676677547909	2.858974065536108	ENST00000313071	1	ENSG00000176165
GCDH:chr19:12897788:G:A	chr19	GCDH	Glutaric aciduria, type 1	Pathogenic	1070251		0.0	-7.366576751047847	2.8666667021237884	ENST00000222214	1	ENSG00000105607
FZD2:chr17:44558597:C:T	chr17	FZD2	not provided	Benign	784745	rs7218045	0.0	-9.705221899200744	2.8743590697264043	ENST00000315323	1	ENSG00000180340
DMRTA2:chr1:50418864:C:T	chr1	DMRTA2	not specified	Benign	1337061		0.0	-8.645986046697915	2.902564012087306	ENST00000404795	-1	ENSG00000142700
RHO:chr3:129532711:C:A	chr3	RHO	Congenital stationary night blindness autosomal dominant 1	Pathogenic	13044	rs104893789	0.0	-6.581969053435186	2.9051282673310013	ENST00000296271	1	ENSG00000163914
PITX1:chr5:135028931:C:T	chr5	PITX1	Brachydactyly-elbow wrist dysplasia syndrome|Clubfoot	Benign	1294420		11.0	-9.267268027286493	2.9102564836159743	ENST00000265340	-1	ENSG00000069011
DES:chr2:219418805:C:A	chr2	DES	Desmin-related myofibrillar myopathy	Pathogenic	2169507		0.0	-7.499333561300792	2.9128204309023342	ENST00000373960	1	ENSG00000175084
FGD5:chr3:14821589:G:A	chr3	FGD5	not provided	Benign	785861	rs141963627	52.0	-8.511143618026866	2.938461597149188	ENST00000285046	1	ENSG00000154783
LOC126861898|MYH7:chr14:23424895:G:T	chr14	LOC126861898|MYH7	Cardiomyopathy	Benign	42915	rs144291282	0.0	-6.277861092460728	2.9512819999303566	ENST00000355349	-1	ENSG00000092054
HMBS:chr11:119092159:G:A	chr11	HMBS	not provided	Pathogenic	1478	rs118204116	0.0	-6.573526458264485	2.9512820732899208	ENST00000652429	1	ENSG00000256269
GRIA3:chrX:123428042:G:C	chrX	GRIA3	GRIA3-related complex neurodevelopmental disorder	Pathogenic	1299450		0.0	-7.6784477215742095	2.9615383392725243	ENST00000620443	1	ENSG00000125675
IRX2:chr5:2749671:C:G	chr5	IRX2	not provided	Benign	780515	rs61742405	0.0	-11.007802817282592	2.99487182421562	ENST00000302057	-1	ENSG00000170561
CAD:chr2:27226572:G:A	chr2	CAD	not provided	Benign	788389	rs61737363	0.0	-8.751262414847556	2.9974358998812165	ENST00000264705	1	ENSG00000084774
CACNA1H:chr16:1198621:G:A	chr16	CACNA1H	Idiopathic generalized epilepsy|Hyperaldosteronism, familial, type IV	Benign	1979260		0.0	-11.390600004909578	3.0333334910563945	ENST00000348261	1	ENSG00000196557
PTEN:chr10:87952118:G:C	chr10	PTEN	PTEN hamartoma tumor syndrome	Pathogenic	1067498		0.0	-6.263950143943608	3.064102590084076	ENST00000371953	1	ENSG00000171862
ITGA2:chr5:53051413:G:A	chr5	ITGA2	Platelet-type bleeding disorder 9	Benign	353738	rs26675	0.0	-10.51791735553403	3.0743591235234184	ENST00000296585	1	ENSG00000164171
GJA1:chr6:121447493:G:T	chr6	GJA1	Oculodentodigital dysplasia	Pathogenic	435325	rs1554201043	0.0	-8.248325358470035	3.097435987912691	ENST00000282561	1	ENSG00000152661
DNMT3B|LOC126863014:chr20:32798526:G:A	chr20	DNMT3B|LOC126863014	Immunodeficiency-centromeric instability-facial anomalies syndrome 1|Centromeric instability of chromosomes 1,9 and 16 and immunodeficiency	Benign	338169	rs150314851	0.0	-6.486401331876785	3.112820454132862	ENST00000328111	1	ENSG00000088305
NOD1:chr7:30452077:C:T	chr7	NOD1	not provided	Benign	769706	rs2975634	0.0	-9.0498298917426	3.120512754489214	ENST00000222823	-1	ENSG00000106100
SNHG14|UBE3A:chr15:25375707:C:A	chr15	SNHG14|UBE3A	Angelman syndrome	Pathogenic	218318	rs864309506	0.0	-9.476661282463743	3.123076842381405	ENST00000648336	-1	ENSG00000114062
ADA:chr20:44626516:C:T	chr20	ADA	not provided|Severe combined immunodeficiency, autosomal recessive, T cell-negative, B cell-negative, NK cell-negative, due to adenosine deaminase deficiency	Pathogenic	1956	rs121908714	0.0	-12.970887702283322	3.1358977831327004	ENST00000372874	-1	ENSG00000196839
HHIPL2:chr1:222543922:C:T	chr1	HHIPL2	not provided	Benign	728848	rs149523962	17.0	-8.879275217494863	3.182051181793213	ENST00000343410	-1	ENSG00000143512
BLVRA:chr7:43807158:G:A	chr7	BLVRA	not provided	Benign	2044158		29.0	-6.519851086170694	3.24358951434111	ENST00000265523	1	ENSG00000106605
NKX2-5:chr5:173233101:G:T	chr5	NKX2-5	Congenital heart disease	Pathogenic	219169	rs864321649	0.0	-9.530129731923227	3.3230768839518223	ENST00000329198	-1	ENSG00000183072
IGLL1:chr22:23573416:C:T	chr22	IGLL1	Agammaglobulinemia 2, autosomal recessive	Benign	743661	rs148071349	0.0	-8.265601142418872	3.338461385323452	ENST00000330377	-1	ENSG00000128322
KCNB1:chr20:49374204:A:G	chr20	KCNB1	Developmental and epileptic encephalopathy, 26|not provided	Benign	1169459		29.0	-8.019348704583173	3.3589742795014983	ENST00000371741	-1	ENSG00000158445
LOC107982234|WT1:chr11:32435080:C:T	chr11	LOC107982234|WT1	Ovarian cancer	Benign	2445262		0.0	-7.025198443559238	3.3717948717948723	ENST00000452863	-1	ENSG00000184937
PEX10:chr1:2406553:C:T	chr1	PEX10	Peroxisome biogenesis disorder, complementation group 7|not specified|Peroxisome biogenesis disorder 6A (Zellweger)	Benign	262790	rs35082957	12.0	-7.731287395692817	3.3846152868026333	ENST00000447513	-1	ENSG00000157911
ATP2C1:chr3:130980591:T:C	chr3	ATP2C1	Familial benign pemphigus	Pathogenic	5588	rs137853015	0.0	-8.608087148017862	3.415384671626948	ENST00000510168	1	ENSG00000017260
LMX1B:chr9:126693288:G:C	chr9	LMX1B	Nail-patella syndrome|Nail-patella-like renal disease|not provided|Nail-patella syndrome	Pathogenic	976712	rs1588307140	0.0	-7.2550722497901825	3.425640931496253	ENST00000373474	1	ENSG00000136944
LRP8:chr1:53280648:C:T	chr1	LRP8	not provided	Benign	733803	rs75624781	22.0	-9.833727234614733	3.438461487109844	ENST00000306052	-1	ENSG00000157193
OTOF:chr2:26467120:C:T	chr2	OTOF	Autosomal recessive nonsyndromic hearing loss 9|not specified|not provided	Benign	48234	rs80214437	46.0	-8.195151105184145	3.4435897484803815	ENST00000272371	-1	ENSG00000115155
PAX6:chr11:31801704:C:T	chr11	PAX6	Aniridia 1|Irido-corneo-trabecular dysgenesis	Pathogenic	2137041		0.0	-6.382482778604385	3.4487178936982774	ENST00000640368	-1	ENSG00000007372
CREBBP:chr16:3729202:C:T	chr16	CREBBP	Rubinstein-Taybi syndrome	Benign	2161741		65.0	-7.930498801500684	3.464102604450323	ENST00000262367	-1	ENSG00000005339
KRT6C:chr12:52473310:C:T	chr12	KRT6C	Palmoplantar keratoderma, nonepidermolytic, focal or diffuse	Benign	1300098		0.0	-7.701875161893276	3.5051282476156187	ENST00000252250	-1	ENSG00000170465
SRPK2:chr7:105203782:C:T	chr7	SRPK2	not provided	Benign	782848	rs56318802	56.0	-6.274517729392004	3.5076924023719935	ENST00000393651	-1	ENSG00000135250
CASR:chr3:122284482:C:A	chr3	CASR	Bartter syndrome with hypocalcemia|Autosomal dominant hypocalcemia 1	Pathogenic	8343	rs104893706	0.0	-9.426406711969808	3.5384614773285694	ENST00000639785	1	ENSG00000036828
PDK3:chrX:24465506:G:C	chrX	PDK3	Charcot-Marie-Tooth disease X-linked dominant 6	Benign	474053	rs371137355	9.0	-13.600557849297195	3.5871794773982115	ENST00000379162	1	ENSG00000067992
SON:chr21:33575824:G:A	chr21	SON	not provided	Benign	1879540		0.0	-7.868953520435376	3.6615384052961306	ENST00000356577	1	ENSG00000159140
SFTA3|NKX2-1:chr14:36517781:C:A	chr14	SFTA3|NKX2-1	Brain-lung-thyroid syndrome	Pathogenic	8976	rs137852692	12.0	-8.712860388918799	3.78717950062874	ENST00000354822	-1	ENSG00000136352
PTEN:chr10:87952118:G:A	chr10	PTEN	PTEN hamartoma tumor syndrome	Pathogenic	428256	rs587782603	0.0	-6.263950143943608	3.8051282259134154	ENST00000371953	1	ENSG00000171862
IGLL1:chr22:23573433:C:T	chr22	IGLL1	Agammaglobulinemia 2, autosomal recessive	Benign	478784	rs139571703	0.0	-7.074357963833238	3.8384614357581497	ENST00000330377	-1	ENSG00000128322
GRIN2C:chr17:74850576:C:T	chr17	GRIN2C	not provided	Benign	780168	rs61741745	5.0	-7.47959896842782	3.992307614057492	ENST00000293190	-1	ENSG00000161509
DNAH1:chr3:52396975:G:A	chr3	DNAH1	Spermatogenic failure 18|Ciliary dyskinesia, primary, 37	Benign	771815	rs2302409	0.0	-6.7694010622715295	4.097435737267519	ENST00000420323	1	ENSG00000114841
MYO1F:chr19:8526902:C:G	chr19	MYO1F	not provided	Benign	1222227		0.0	-8.780174675519739	4.133333404858908	ENST00000644032	-1	ENSG00000142347
KCNH2:chr7:150974878:C:A	chr7	KCNH2	Short QT syndrome type 1	Pathogenic	67195	rs199473490	0.0	-8.920946032919401	4.2025639582902965	ENST00000262186	-1	ENSG00000055118
GRIN2A:chr16:9798433:C:G	chr16	GRIN2A	Childhood epilepsy with centrotemporal spikes	Pathogenic	433123	rs1439688451	0.0	-6.838364147801553	4.312820507929876	ENST00000330684	-1	ENSG00000183454
SMC1A:chrX:53405380:C:T	chrX	SMC1A	Congenital muscular hypertrophy-cerebral syndrome	Benign	1648460		0.0	-11.698821887821785	4.376923096485626	ENST00000322213	-1	ENSG00000072501
ADA:chr20:44626516:C:A	chr20	ADA	Severe combined immunodeficiency, autosomal recessive, T cell-negative, B cell-negative, NK cell-negative, due to adenosine deaminase deficiency	Pathogenic	68259	rs121908714	0.0	-12.970887702283322	4.456410518059363	ENST00000372874	-1	ENSG00000196839
FICD:chr12:108519250:G:A	chr12	FICD	not provided	Benign	784255	rs73402740	0.0	-8.846891145607465	4.710256466498741	ENST00000552695	1	ENSG00000198855
DPYS:chr8:104466906:C:T	chr8	DPYS	not provided|Dihydropyrimidinase deficiency	Benign	100150	rs182332679	53.0	-10.047055797713742	4.813333511352539	ENST00000351513	-1	ENSG00000147647
