# Supplementary material for: Computational Analysis of MDR1 Variants Predicts Effect on Cancer Cells via their Effect on mRNA Folding
Source: PLoS Comput Biol. 2024 Dec 26;20(12):e1012685. doi: 10.1371/journal.pcbi.1012685 (PMC11670953; doi:10.1371/journal.pcbi.1012685)
Supplement: S4 Table — The table contains characteristics of the mutation such as distance from closest structural domain, the z-score, the change it causes to the MFE and its frequency in different TCGA cohorts. (TSV) [file pcbi.1012685.s013.tsv]

mut_id	Gene name	Chromosome	Gene	Domain distance	MFE z-score	delta_mfe	Variant_Classification	Strand	Transcript_ID	ENSP	freq_ACC	freq_BLCA	freq_BRCA	freq_CESC	freq_CHOL	freq_COAD	freq_DLBC	freq_ESCA	freq_GBM	freq_HNSC	freq_KICH	freq_KIRC	freq_KIRP	freq_LAML	freq_LGG	freq_LIHC	freq_LUAD	freq_LUSC	freq_MESO	freq_OV	freq_PAAD	freq_PCPG	freq_PRAD	freq_READ	freq_SARC	freq_SKCM	freq_STAD	freq_TGCT	freq_THCA	freq_THYM	freq_UCEC	freq_UCS	freq_UVM	freq_pan_cancer	total_count
ENSG00000151846:chr13:25096659:Missense_Mutation:C:G	PABPC3	chr13	ENSG00000151846	61.0	-6.540752765527627	2.133333346782587	Missense_Mutation	1.0	ENST00000281589	ENSP00000281589	0.043478260869565216	0.22330097087378642	0.0547945205479452	0.08143322475570032	0.044444444444444446	0.032679738562091505	0.08333333333333333	0.05945945945945946	0.13973063973063973	0.24334600760456274	0.061946902654867256	0.07102803738317758	0.15120274914089346	0.11	0.1793372319688109	0.07957559681697612	0.22840690978886757	0.2649402390438247	0.13793103448275862	0.1264957264957265	0.11351351351351352	0.11173184357541899	0.166	0.029411764705882353	0.04980842911877394	0.1425531914893617	0.22121896162528218	0.1044776119402985	0.17623762376237623	0.07258064516129033	0.04945054945054945	0.17543859649122806	0.0375	0.13050893097567542	1454
ENSG00000155792:chr8:119965330:Missense_Mutation:T:G	DEPTOR	chr8	ENSG00000155792	43.0	-7.499750738839722	1.8282051269824677	Missense_Mutation	1.0	ENST00000286234	ENSP00000286234	0.021739130434782608	0.10436893203883495	0.029223744292237442	0.003257328990228013		0.010893246187363835	0.020833333333333332		0.08754208754208755	0.13498098859315588	0.017699115044247787	0.05420560747663551	0.06872852233676977	0.095	0.08382066276803118	0.015915119363395226	0.11516314779270634	0.099601593625498	0.05747126436781609	0.12307692307692308	0.12432432432432433	0.055865921787709494	0.094			0.1	0.09932279909706546	0.022388059701492536	0.06534653465346535		0.007326007326007326	0.07017543859649122	0.2	0.066780360829369	744
ENSG00000087299:chr14:50283981:Missense_Mutation:A:C	L2HGDH	chr14	ENSG00000087299	0.0	-9.345333838503334	1.887179558093731	Missense_Mutation	-1.0	ENST00000267436	ENSP00000267436		0.0970873786407767	0.03287671232876712	0.035830618892508145	0.06666666666666667	0.0392156862745098	0.0625	0.02702702702702703	0.016835016835016835	0.051330798479087454	0.017699115044247787	0.014953271028037384	0.027491408934707903	0.06	0.08382066276803118	0.04774535809018567	0.053742802303262956	0.0398406374501992	0.11494252873563218	0.03247863247863248	0.25405405405405407	0.055865921787709494	0.06	0.047058823529411764	0.02681992337164751	0.04468085106382979	0.07223476297968397	0.05223880597014925	0.027722772277227723		0.03296703296703297	0.017543859649122806	0.3375	0.048738892379499146	543
ENSG00000164951:chr8:93923388:Missense_Mutation:A:C	PDP1	chr8	ENSG00000164951	0.0	-7.58623592667183	2.5102564371549168	Missense_Mutation	1.0	ENST00000297598	ENSP00000297598		0.03155339805825243	0.015525114155251141	0.029315960912052116		0.023965141612200435			0.12289562289562289	0.034220532319391636		0.07102803738317758	0.01718213058419244	0.085	0.021442495126705652	0.010610079575596816	0.061420345489443376	0.0796812749003984		0.020512820512820513			0.04	0.03529411764705882			0.05869074492099323		0.02178217821782178		0.01098901098901099			0.03312090476617898	369
ENSG00000170365:chr4:145557879:Missense_Mutation:A:G	SMAD1	chr4	ENSG00000170365	0.0	4.717634031285459	-2.107692315028264	Missense_Mutation	1.0	ENST00000302085	ENSP00000305769		0.03640776699029126	0.029223744292237442	0.029315960912052116					0.12121212121212122	0.03802281368821293		0.10467289719626169	0.01718213058419244	0.03	0.015594541910331383	0.002652519893899204	0.019193857965451054	0.08167330677290836		0.010256410256410256			0.042				0.02708803611738149		0.02574257425742574		0.007326007326007326			0.029710079885109056	331
ENSG00000005022:chrX:119470437:Silent:T:G	SLC25A5	chrX	ENSG00000005022	0.0	5.880471383370227	-3.6282051282051286	Silent	1.0	ENST00000317881	ENSP00000360671			0.043835616438356165	0.019543973941368076	0.044444444444444446	0.04139433551198257	0.020833333333333332	0.016216216216216217	0.018518518518518517		0.008849557522123894	0.013084112149532711	0.020618556701030927		0.003898635477582846	0.04774535809018567	0.0019193857965451055	0.00199203187250996		0.008547008547008548				0.01764705882352941	0.038314176245210725			0.007462686567164179	0.005940594059405941	0.016129032258064516	0.03296703296703297			0.015079436316309128	168
ENSG00000166016:chr11:34204646:Missense_Mutation:A:C	ABTB2	chr11	ENSG00000166016	9.0	5.542260246375634	-1.8282049374702645	Missense_Mutation	-1.0	ENST00000435224	ENSP00000410157		0.0048543689320388345	0.03287671232876712	0.019543973941368076		0.004357298474945534		0.021621621621621623	0.011784511784511785	0.0038022813688212928		0.014953271028037384	0.010309278350515464	0.015	0.011695906432748537	0.002652519893899204	0.023032629558541268	0.0099601593625498	0.05747126436781609	0.006837606837606838	0.02702702702702703		0.004		0.06513409961685823	0.006382978723404255	0.011286681715575621		0.019801980198019802		0.016483516483516484			0.014092092271788887	157
ENSG00000145332:chr4:87185756:Missense_Mutation:C:A	KLHL8	chr4	ENSG00000145332	0.0	-7.866261825294856	2.471794831447113	Missense_Mutation	-1.0	ENST00000273963	ENSP00000273963	0.010869565217391304	0.009708737864077669	0.023744292237442923	0.003257328990228013		0.0196078431372549			0.011784511784511785	0.0076045627376425855	0.008849557522123894	0.018691588785046728	0.01718213058419244	0.035	0.02729044834307992	0.015915119363395226	0.02111324376199616	0.01195219123505976		0.011965811965811967	0.010810810810810811	0.00558659217877095	0.006	0.011764705882352941	0.0038314176245210726	0.006382978723404255	0.002257336343115124		0.02178217821782178		0.01098901098901099		0.0125	0.013463782425276008	150
ENSG00000198951:chr22:42062951:Missense_Mutation:G:C	NAGA	chr22	ENSG00000198951	0.0	6.2304846309416275	-1.7564102502969599	Missense_Mutation	-1.0	ENST00000396398	ENSP00000379680		0.0048543689320388345	0.010958904109589041	0.003257328990228013					0.045454545454545456	0.013307984790874524		0.026168224299065422	0.003436426116838488	0.025	0.003898635477582846		0.013435700575815739	0.035856573705179286		0.010256410256410256			0.022	0.0058823529411764705			0.01805869074492099		0.0039603960396039604		0.016483516483516484			0.011937887083744726	133
ENSG00000155792:chr8:119965340:Silent:T:G	DEPTOR	chr8	ENSG00000155792	46.0	-7.2050067653284415	1.5999999107458667	Silent	1.0	ENST00000286234	ENSP00000286234		0.021844660194174758	0.0027397260273972603	0.006514657980456026		0.002178649237472767			0.011784511784511785	0.03802281368821293			0.006872852233676976		0.025341130604288498		0.026871401151631478	0.00199203187250996		0.0017094017094017094	0.03783783783783784	0.0223463687150838	0.026	0.0058823529411764705		0.02127659574468085	0.024830699774266364	0.007462686567164179	0.005940594059405941			0.017543859649122806	0.05	0.011489094336235526	128
ENSG00000129566:chr14:20379079:Missense_Mutation:A:C	TEP1	chr14	ENSG00000129566	0.0	4.5002555181231	-2.051282136868208	Missense_Mutation	-1.0	ENST00000262715	ENSP00000262715		0.012135922330097087	0.011872146118721462	0.009771986970684038		0.002178649237472767			0.03535353535353535	0.02091254752851711		0.016822429906542057	0.013745704467353952	0.035	0.001949317738791423		0.026871401151631478	0.03386454183266932		0.010256410256410256			0.016	0.0058823529411764705			0.006772009029345372		0.005940594059405941					0.011399335786733687	127
ENSG00000131473:chr17:41873838:Missense_Mutation:A:C	ACLY	chr17	ENSG00000131473	-66.0	6.040604163824368	-3.351281899672289	Missense_Mutation	-1.0	ENST00000352035	ENSP00000253792		0.007281553398058253		0.006514657980456026					0.0723905723905724	0.013307984790874524		0.037383177570093455	0.020618556701030927	0.005	0.003898635477582846		0.003838771593090211	0.03187250996015936					0.026				0.013544018058690745		0.005940594059405941					0.011130060138228166	124
ENSG00000129968:chr19:1881347:Missense_Mutation:C:T	ABHD17A	chr19	ENSG00000129968	0.0	-7.39990164155368	1.5999999902187252	Missense_Mutation	-1.0	ENST00000292577	ENSP00000292577		0.014563106796116505	0.0036529680365296802	0.013029315960912053	0.044444444444444446			0.021621621621621623	0.011784511784511785	0.0038022813688212928		0.003738317757009346	0.027491408934707903		0.01949317738791423	0.002652519893899204	0.02111324376199616	0.013944223107569721		0.0017094017094017094	0.005405405405405406	0.0111731843575419	0.024		0.022988505747126436	0.01276595744680851	0.009029345372460496	0.007462686567164179	0.019801980198019802	0.008064516129032258			0.025	0.010232474643209765	114
ENSG00000157869:chr4:13381531:Missense_Mutation:C:A	RAB28	chr4	ENSG00000157869	0.0	-6.876818284573987	2.771794851009662	Missense_Mutation	-1.0	ENST00000330852	ENSP00000328551		0.0048543689320388345	0.0319634703196347	0.006514657980456026		0.006535947712418301			0.015151515151515152	0.011406844106463879		0.011214953271028037	0.003436426116838488	0.015	0.001949317738791423		0.005758157389635317	0.00199203187250996		0.04957264957264957			0.002	0.01764705882352941			0.002257336343115124		0.0019801980198019802		0.009157509157509158			0.010052957544206086	112
ENSG00000100401:chr22:41261497:Silent:G:C	RANGAP1	chr22	ENSG00000100401	0.0	-6.175631605938313	1.841025621463091	Silent	-1.0	ENST00000356244	ENSP00000348577		0.0048543689320388345	0.0018264840182648401	0.009771986970684038					0.05723905723905724	0.011406844106463879		0.029906542056074768	0.003436426116838488	0.005	0.005847953216374269		0.013435700575815739	0.021912350597609563		0.003418803418803419			0.014				0.013544018058690745		0.0039603960396039604					0.009245130598689526	103
ENSG00000204305:chr6:32183947:Silent:G:C	AGER	chr6	ENSG00000204305	0.0	4.949567930092225	-1.7948717215122318	Silent	-1.0	ENST00000375076	ENSP00000364217		0.014563106796116505		0.009771986970684038		0.004357298474945534			0.021885521885521887	0.011406844106463879		0.016822429906542057	0.020618556701030927	0.015	0.005847953216374269	0.002652519893899204	0.028790786948176585	0.025896414342629483		0.005128205128205128			0.024				0.006772009029345372		0.007920792079207921					0.009155372049187685	102
ENSG00000129968:chr19:1881349:Missense_Mutation:C:T	ABHD17A	chr19	ENSG00000129968	0.0	-7.338562368631938	2.325641008523794	Missense_Mutation	-1.0	ENST00000292577	ENSP00000292577		0.01699029126213592	0.0045662100456621	0.003257328990228013	0.044444444444444446			0.016216216216216217	0.013468013468013467	0.005703422053231939		0.001869158878504673	0.024054982817869417		0.009746588693957114	0.002652519893899204	0.015355086372360844	0.01195219123505976		0.0017094017094017094	0.010810810810810811	0.00558659217877095	0.016		0.022988505747126436	0.010638297872340425	0.006772009029345372	0.007462686567164179	0.015841584158415842	0.008064516129032258			0.025	0.008527062202674804	95
ENSG00000100311:chr22:39230131:Missense_Mutation:G:C	PDGFB	chr22	ENSG00000100311	0.0	4.234586710718142	-2.8461540050995655	Missense_Mutation	-1.0	ENST00000331163	ENSP00000330382									0.03198653198653199	0.005703422053231939		0.022429906542056073	0.010309278350515464	0.005	0.001949317738791423		0.003838771593090211	0.02390438247011952					0.014				0.009029345372460496		0.005940594059405941		0.0018315018315018315			0.0061035813661251236	68
ENSG00000168827:chr3:158690211:Missense_Mutation:A:G	GFM1	chr3	ENSG00000168827	0.0	6.102806777617105	-1.746153941521278	Missense_Mutation	1.0	ENST00000486715	ENSP00000419038		0.0024271844660194173		0.003257328990228013					0.015151515151515152	0.009505703422053232		0.026168224299065422			0.007797270955165692		0.005758157389635317	0.013944223107569721					0.016				0.01580135440180587		0.0039603960396039604		0.0018315018315018315			0.005565030069114083	62
ENSG00000160190:chr21:42542437:Missense_Mutation:C:G	SLC37A1	chr21	ENSG00000160190	0.0	5.694875428682491	-2.5333333259973756	Missense_Mutation	1.0	ENST00000352133	ENSP00000344648									0.018518518518518517	0.0019011406844106464		0.014953271028037384	0.006872852233676976	0.005	0.005847953216374269		0.011516314779270634	0.0099601593625498					0.01				0.006772009029345372		0.0019801980198019802					0.004128893277084642	46
ENSG00000153012:chr4:25030513:Missense_Mutation:C:T	LGI2	chr4	ENSG00000153012	0.0	-9.01814882845486	1.9076923345908146	Missense_Mutation	-1.0	ENST00000382114	ENSP00000371548		0.0024271844660194173	0.0009132420091324201	0.009771986970684038	0.022222222222222223		0.0625		0.005050505050505051	0.0038022813688212928		0.005607476635514018	0.006872852233676976	0.005	0.003898635477582846		0.005758157389635317	0.0099601593625498		0.003418803418803419	0.005405405405405406	0.0111731843575419	0.004			0.00425531914893617	0.002257336343115124	0.014925373134328358	0.0039603960396039604					0.003949376178080962	44
ENSG00000092148:chr14:31175008:Missense_Mutation:A:C	HECTD1	chr14	ENSG00000092148	0.0	4.626941899583018	-1.8897434687003107	Missense_Mutation	-1.0	ENST00000399332	ENSP00000382269		0.0024271844660194173							0.013468013468013467			0.014953271028037384	0.013745704467353952	0.01	0.001949317738791423			0.01593625498007968		0.0017094017094017094			0.006				0.01580135440180587							0.003859617628579122	43
ENSG00000089737:chr14:94057861:Silent:A:C	DDX24	chr14	ENSG00000089737	0.0	6.372862045407365	-1.5461537899115143	Silent	-1.0	ENST00000621632	ENSP00000481495			0.0091324200913242	0.009771986970684038		0.006535947712418301			0.006734006734006734	0.0019011406844106464		0.001869158878504673		0.005	0.001949317738791423		0.0019193857965451055	0.00796812749003984		0.017094017094017096	0.005405405405405406		0.002			0.002127659574468085					0.0018315018315018315			0.003859617628579122	43
ENSG00000100014:chr22:24365534:Silent:G:C	SPECC1L	chr22	ENSG00000100014	-49.0	4.237393951264785	-2.010256314888979	Silent	1.0	ENST00000314328	ENSP00000325785		0.0024271844660194173	0.01004566210045662						0.013468013468013467			0.007476635514018692		0.04				0.00398406374501992		0.005128205128205128							0.004514672686230248				0.005494505494505495			0.003769859079077282	42
ENSG00000052749:chr10:97381727:Silent:C:T	RRP12	chr10	ENSG00000052749	0.0	-10.296419326263003	3.1435896555582685	Silent	-1.0	ENST00000370992	ENSP00000360031		0.0048543689320388345	0.0027397260273972603	0.003257328990228013		0.004357298474945534	0.0625		0.0016835016835016834			0.001869158878504673	0.010309278350515464	0.01	0.001949317738791423	0.005305039787798408	0.005758157389635317	0.00199203187250996							0.007662835249042145	0.00425531914893617	0.004514672686230248	0.007462686567164179	0.009900990099009901		0.005494505494505495			0.003590341980073602	40
ENSG00000128159:chr22:50217994:Silent:A:C	TUBGCP6	chr22	ENSG00000128159	0.0	-7.149783966893187	1.8846154579749488	Silent	-1.0	ENST00000248846	ENSP00000248846				0.009771986970684038	0.022222222222222223			0.010810810810810811		0.0019011406844106464	0.008849557522123894	0.001869158878504673	0.010309278350515464		0.001949317738791423	0.01856763925729443		0.00398406374501992	0.05747126436781609	0.0017094017094017094	0.005405405405405406		0.002		0.007662835249042145	0.002127659574468085			0.0039603960396039604		0.007326007326007326			0.003500583430571762	39
ENSG00000103460:chr16:52444294:Silent:C:T	TOX3	chr16	ENSG00000103460	0.0	-10.558237698213631	3.4717947519742527	Silent	-1.0	ENST00000219746	ENSP00000219746		0.0024271844660194173	0.0036529680365296802				0.0625		0.003367003367003367	0.0019011406844106464		0.001869158878504673	0.003436426116838488		0.003898635477582846		0.011516314779270634	0.00796812749003984			0.005405405405405406		0.006			0.006382978723404255		0.014925373134328358	0.0019801980198019802		0.005494505494505495			0.003410824881069922	38
ENSG00000140848:chr16:57137159:Silent:T:G	CPNE2	chr16	ENSG00000140848	0.0	6.29070849239239	-2.5333333626771584	Silent	1.0	ENST00000290776	ENSP00000290776			0.0073059360730593605			0.002178649237472767			0.013468013468013467	0.0038022813688212928	0.008849557522123894	0.003738317757009346	0.003436426116838488				0.003838771593090211			0.005128205128205128									0.0039603960396039604		0.0018315018315018315			0.0027825150345570414	31
ENSG00000143322:chr1:179121797:Missense_Mutation:T:C	ABL2	chr1	ENSG00000143322	0.0	4.990333941593727	-2.0743588667649497	Missense_Mutation	-1.0	ENST00000502732	ENSP00000427562			0.0027397260273972603						0.021885521885521887			0.005607476635514018		0.005			0.0019193857965451055	0.00796812749003984		0.0017094017094017094			0.004				0.004514672686230248							0.0026927564850552014	30
ENSG00000159674:chr4:1170489:Missense_Mutation:C:G	SPON2	chr4	ENSG00000159674	-35.0	-6.298260188631247	2.2025640194232654	Missense_Mutation	-1.0	ENST00000290902	ENSP00000290902		0.0024271844660194173	0.005479452054794521	0.009771986970684038		0.004357298474945534	0.020833333333333332		0.0016835016835016834	0.0019011406844106464			0.003436426116838488	0.01	0.001949317738791423		0.0019193857965451055	0.00398406374501992						0.0058823529411764705	0.0038314176245210726	0.002127659574468085			0.0019801980198019802					0.002333722287047841	26
ENSG00000090857:chr16:70130431:Missense_Mutation:A:G	PDPR	chr16	ENSG00000090857	0.0	5.424184542509939	-3.2410255884512873	Missense_Mutation	1.0	ENST00000288050	ENSP00000288050		0.0024271844660194173	0.0045662100456621	0.006514657980456026		0.002178649237472767	0.041666666666666664		0.0016835016835016834			0.001869158878504673	0.006872852233676976		0.001949317738791423		0.0019193857965451055	0.00199203187250996		0.0017094017094017094	0.005405405405405406		0.002			0.002127659574468085	0.002257336343115124		0.0039603960396039604		0.0018315018315018315			0.002333722287047841	26
ENSG00000101210:chr20:63497719:Missense_Mutation:G:T	EEF1A2	chr20	ENSG00000101210	0.0	-8.18021670375415	2.712820456578182	Missense_Mutation	-1.0	ENST00000217182	ENSP00000217182			0.0018264840182648401						0.008417508417508417			0.007476635514018692						0.01593625498007968					0.008				0.002257336343115124		0.0019801980198019802					0.002243963737546001	25
ENSG00000151835:chr13:23355916:Missense_Mutation:A:T	SACS	chr13	ENSG00000151835	0.0	-6.28763412331516	2.32307685032869	Missense_Mutation	-1.0	ENST00000382292	ENSP00000371729			0.0036529680365296802			0.004357298474945534	0.0625		0.0016835016835016834	0.0038022813688212928		0.001869158878504673	0.003436426116838488	0.005		0.002652519893899204		0.00199203187250996					0.002						0.0019801980198019802	0.008064516129032258	0.005494505494505495			0.002064446638542321	23
ENSG00000144749:chr3:66384219:Missense_Mutation:T:C	LRIG1	chr3	ENSG00000144749	17.0	7.754743914863969	-3.0769231487543163	Missense_Mutation	-1.0	ENST00000273261	ENSP00000273261			0.0036529680365296802	0.003257328990228013			0.10416666666666667			0.0038022813688212928			0.006872852233676976				0.0019193857965451055	0.00199203187250996						0.0058823529411764705	0.0038314176245210726		0.004514672686230248	0.007462686567164179						0.001884929539538641	21
ENSG00000100320:chr22:35768281:Silent:G:T	RBFOX2	chr22	ENSG00000100320	61.0	-6.8321630857900395	3.756410274750147	Silent	-1.0	ENST00000438146	ENSP00000413035										0.0019011406844106464										0.0017094017094017094						0.04042553191489362								0.001884929539538641	21
ENSG00000150403:chr13:113520723:Missense_Mutation:G:A	TMCO3	chr13	ENSG00000150403	0.0	-6.752697478795017	2.212820529937744	Missense_Mutation	1.0	ENST00000434316	ENSP00000389399			0.0027397260273972603			0.004357298474945534	0.08333333333333333							0.005	0.001949317738791423		0.0019193857965451055	0.00199203187250996	0.011494252873563218	0.005128205128205128					0.0038314176245210726						0.003663003663003663			0.001795170990036801	20
ENSG00000104774:chr19:12656634:Silent:C:G	MAN2B1	chr19	ENSG00000104774	0.0	8.064383848200864	-2.494871848668808	Silent	-1.0	ENST00000456935	ENSP00000395473			0.0027397260273972603			0.002178649237472767			0.005050505050505051			0.001869158878504673		0.01			0.003838771593090211	0.00398406374501992		0.003418803418803419			0.002				0.004514672686230248				0.0018315018315018315			0.001795170990036801	20
ENSG00000129968:chr19:1880046:Silent:C:A	ABHD17A	chr19	ENSG00000129968	0.0	-7.253750917797363	1.6282050242790822	Silent	-1.0	ENST00000292577	ENSP00000292577						0.002178649237472767			0.003367003367003367			0.005607476635514018	0.003436426116838488	0.005			0.0019193857965451055	0.013944223107569721					0.004											0.0016156538910331209	18
ENSG00000153767:chr3:120770854:Missense_Mutation:G:T	GTF2E1	chr3	ENSG00000153767	17.0	9.730081656289515	-2.3974359066058426	Missense_Mutation	1.0	ENST00000283875	ENSP00000283875																	0.0019193857965451055								0.0038314176245210726	0.029787234042553193			0.0039603960396039604					0.0016156538910331209	18
ENSG00000151150:chr10:60270176:Silent:G:C	ANK3	chr10	ENSG00000151150	0.0	-20.00519615581931	2.8179485492217236	Silent	-1.0	ENST00000280772	ENSP00000280772			0.0027397260273972603			0.004357298474945534	0.041666666666666664			0.0019011406844106464			0.003436426116838488	0.005			0.003838771593090211								0.0038314176245210726	0.002127659574468085	0.002257336343115124				0.003663003663003663			0.0015258953415312809	17
ENSG00000140015:chr14:62849756:Missense_Mutation:C:A	KCNH5	chr14	ENSG00000140015	-29.0	-6.549896870682212	1.5769230849467792	Missense_Mutation	-1.0	ENST00000322893	ENSP00000321427										0.0019011406844106464			0.01718213058419244													0.02127659574468085			0.0019801980198019802					0.0015258953415312809	17
ENSG00000187715:chr3:127923125:Missense_Mutation:C:A	KBTBD12	chr3	ENSG00000187715	0.0	-7.121442219609467	2.279487173144634	Missense_Mutation	1.0	ENST00000405109	ENSP00000385957			0.0036529680365296802	0.006514657980456026		0.004357298474945534	0.020833333333333332											0.00199203187250996							0.007662835249042145			0.007462686567164179	0.005940594059405941		0.0018315018315018315			0.0015258953415312809	17
ENSG00000079616:chr16:29799001:Silent:G:T	KIF22	chr16	ENSG00000079616	0.0	-7.243089872347113	1.728205093970665	Silent	1.0	ENST00000160827	ENSP00000160827		0.0024271844660194173											0.003436426116838488				0.0019193857965451055									0.023404255319148935			0.0039603960396039604					0.0014361367920294407	16
ENSG00000152767:chr13:98389997:Missense_Mutation:G:T	FARP1	chr13	ENSG00000152767	0.0	-6.225135781372074	2.66410268881382	Missense_Mutation	1.0	ENST00000319562	ENSP00000322926		0.0048543689320388345															0.0019193857965451055	0.00199203187250996								0.02553191489361702								0.0014361367920294407	16
ENSG00000003987:chr8:17341444:Silent:T:C	MTMR7	chr8	ENSG00000003987	0.0	4.9695228011031585	-3.5846153039198665	Silent	-1.0	ENST00000180173	ENSP00000180173			0.0009132420091324201	0.003257328990228013			0.020833333333333332			0.005703422053231939			0.003436426116838488	0.005			0.003838771593090211	0.00398406374501992	0.011494252873563218		0.005405405405405406										0.0018315018315018315			0.0013463782425276007	15
ENSG00000088386:chr13:98723927:Missense_Mutation:C:T	SLC15A1	chr13	ENSG00000088386	0.0	-8.50238795427907	2.4025640579370355	Missense_Mutation	-1.0	ENST00000376503	ENSP00000365686		0.0024271844660194173	0.0027397260273972603				0.0625								0.003898635477582846	0.002652519893899204	0.003838771593090211												0.0039603960396039604					0.0012566196930257607	14
ENSG00000156239:chr21:28883025:Missense_Mutation:C:A	N6AMT1	chr21	ENSG00000156239	0.0	-8.360641705279516	2.3794872883038645	Missense_Mutation	-1.0	ENST00000303775	ENSP00000303584			0.0018264840182648401			0.002178649237472767	0.0625	0.005405405405405406	0.0016835016835016834	0.0019011406844106464			0.006872852233676976	0.005														0.007462686567164179			0.0018315018315018315			0.0012566196930257607	14
ENSG00000156304:chr21:31693362:Missense_Mutation:C:A	SCAF4	chr21	ENSG00000156304	0.0	-8.897395464195915	2.653845988787138	Missense_Mutation	-1.0	ENST00000286835	ENSP00000286835				0.003257328990228013									0.006872852233676976				0.0019193857965451055									0.019148936170212766								0.0011668611435239206	13
ENSG00000107614:chr10:17201599:Silent:G:T	TRDMT1	chr10	ENSG00000107614	0.0	-8.197301104483024	2.7027775446573887	Silent	-1.0	ENST00000377799	ENSP00000367030			0.0018264840182648401	0.003257328990228013		0.002178649237472767										0.002652519893899204			0.05747126436781609												0.005494505494505495			0.0011668611435239206	13
ENSG00000197705:chr18:32770202:Silent:G:A	KLHL14	chr18	ENSG00000197705	0.0	-12.632790933768531	1.9641027817359333	Silent	-1.0	ENST00000359358	ENSP00000352314			0.0009132420091324201			0.002178649237472767	0.041666666666666664			0.0019011406844106464						0.002652519893899204	0.0019193857965451055	0.00199203187250996					0.002			0.002127659574468085			0.0039603960396039604		0.0018315018315018315			0.0011668611435239206	13
ENSG00000095587:chr10:96405264:Missense_Mutation:C:A	TLL2	chr10	ENSG00000095587	0.0	-8.406863799363723	3.0102564860612917	Missense_Mutation	-1.0	ENST00000357947	ENSP00000350630		0.0024271844660194173											0.003436426116838488				0.0019193857965451055									0.01702127659574468			0.0019801980198019802					0.0010771025940220806	12
ENSG00000147140:chrX:71291967:Missense_Mutation:C:A	NONO	chrX	ENSG00000147140	0.0	-11.039333059085772	3.7461539048414965	Missense_Mutation	1.0	ENST00000276079	ENSP00000276079													0.006872852233676976					0.00199203187250996		0.0017094017094017094			0.002			0.014893617021276596								0.0010771025940220806	12
ENSG00000140093:chr14:94288467:Missense_Mutation:C:A	SERPINA10	chr14	ENSG00000140093	0.0	-6.191200443914697	1.6153847131973649	Missense_Mutation	-1.0	ENST00000261994	ENSP00000261994										0.0019011406844106464								0.00199203187250996								0.02127659574468085								0.0010771025940220806	12
ENSG00000184108:chr4:188146919:Silent:C:A	TRIML1	chr4	ENSG00000184108	0.0	-6.667129892680273	2.000000035915619	Silent	1.0	ENST00000332517	ENSP00000327738	0.010869565217391304												0.006872852233676976					0.00398406374501992								0.01276595744680851			0.0019801980198019802					0.0010771025940220806	12
ENSG00000185739:chr16:4192767:Missense_Mutation:C:A	SRL	chr16	ENSG00000185739	0.0	-7.875671140279391	1.7102562341934586	Missense_Mutation	-1.0	ENST00000399609	ENSP00000382518										0.0019011406844106464			0.003436426116838488													0.019148936170212766								0.0009873440445202406	11
ENSG00000130811:chr19:10115725:Missense_Mutation:G:T	EIF3G	chr19	ENSG00000130811	0.0	4.402296835920351	-1.6256410708794231	Missense_Mutation	-1.0	ENST00000253108	ENSP00000253108										0.0019011406844106464			0.003436426116838488													0.019148936170212766								0.0009873440445202406	11
ENSG00000198948:chr4:169992197:Silent:C:A	MFAP3L	chr4	ENSG00000198948	0.0	-9.998701738049846	4.187179357577592	Silent	-1.0	ENST00000361618	ENSP00000354583													0.003436426116838488													0.01702127659574468			0.0039603960396039604					0.0009873440445202406	11
ENSG00000047230:chrX:16639229:Silent:G:T	CTPS2	chrX	ENSG00000047230	0.0	4.871381870864664	-2.828204992489937	Silent	-1.0	ENST00000359276	ENSP00000352222																										0.023404255319148935								0.0009873440445202406	11
ENSG00000101074:chr20:44345292:Silent:C:G	R3HDML	chr20	ENSG00000101074	0.0	5.131449712774462	-3.73333328198164	Silent	1.0	ENST00000217043	ENSP00000217043												0.005607476635514018		0.01	0.001949317738791423			0.00796812749003984																0.0008975854950184005	10
ENSG00000064655:chr20:47097163:Missense_Mutation:G:T	EYA2	chr20	ENSG00000064655	0.0	11.625917150988112	-1.779487230838873	Missense_Mutation	1.0	ENST00000327619	ENSP00000333640													0.010309278350515464					0.00199203187250996								0.010638297872340425	0.002257336343115124							0.0008975854950184005	10
ENSG00000100599:chr14:92577376:Missense_Mutation:G:T	RIN3	chr14	ENSG00000100599	0.0	-8.581276548864453	1.6025641270172901	Missense_Mutation	1.0	ENST00000216487	ENSP00000216487		0.0024271844660194173								0.0019011406844106464					0.001949317738791423											0.01276595744680851			0.0019801980198019802					0.0008975854950184005	10
ENSG00000167578:chr19:40784057:Missense_Mutation:C:A	RAB4B	chr19	ENSG00000167578	0.0	-8.565915764840154	1.7358974310067996	Missense_Mutation	1.0	ENST00000357052	ENSP00000349560																										0.019148936170212766			0.0019801980198019802					0.0008975854950184005	10
ENSG00000155275:chr4:8465473:Missense_Mutation:G:T	TRMT44	chr4	ENSG00000155275	0.0	-7.2328009553121975	2.1307692650036936	Missense_Mutation	1.0	ENST00000389737	ENSP00000374387													0.003436426116838488													0.019148936170212766								0.0008975854950184005	10
ENSG00000128322:chr22:23573433:Missense_Mutation:C:T	IGLL1	chr22	ENSG00000128322	0.0	-7.074357963833239	3.83846143575815	Missense_Mutation	-1.0	ENST00000330377	ENSP00000329312							0.020833333333333332			0.0019011406844106464				0.005	0.001949317738791423		0.0019193857965451055			0.005128205128205128					0.0038314176245210726	0.002127659574468085								0.0008975854950184005	10
ENSG00000059573:chr10:95625417:Silent:C:A	ALDH18A1	chr10	ENSG00000059573	0.0	-6.264152100475825	1.5871794682282667	Silent	-1.0	ENST00000371224	ENSP00000360268																		0.00199203187250996								0.01702127659574468								0.0008078269455165604	9
ENSG00000186792:chr3:50295404:Missense_Mutation:C:A	HYAL3	chr3	ENSG00000186792	0.0	-8.296719699033853	3.6410256287990475	Missense_Mutation	-1.0	ENST00000336307	ENSP00000337425													0.006872852233676976													0.014893617021276596								0.0008078269455165604	9
ENSG00000149313:chr11:106090606:Silent:C:A	AASDHPPT	chr11	ENSG00000149313	0.0	-14.155592953615418	2.1974358833753147	Silent	1.0	ENST00000278618	ENSP00000278618																				0.0017094017094017094						0.014893617021276596			0.0019801980198019802					0.0008078269455165604	9
ENSG00000181467:chr3:153162768:Silent:G:T	RAP2B	chr3	ENSG00000181467	0.0	-6.638177589896889	2.3564102221757937	Silent	1.0	ENST00000323534	ENSP00000319096										0.0019011406844106464							0.0019193857965451055	0.00199203187250996								0.01276595744680851								0.0008078269455165604	9
ENSG00000131100:chr22:17592720:Missense_Mutation:C:A	ATP6V1E1	chr22	ENSG00000131100	0.0	5.92294867477944	-1.771794954935709	Missense_Mutation	-1.0	ENST00000253413	ENSP00000253413													0.003436426116838488				0.0019193857965451055							0.0058823529411764705		0.010638297872340425			0.0019801980198019802					0.0008078269455165604	9
ENSG00000092054:chr14:23432745:Silent:C:A	MYH7	chr14	ENSG00000092054	0.0	-9.480660312625524	2.0256409278282748	Silent	-1.0	ENST00000355349	ENSP00000347507													0.006872852233676976													0.014893617021276596								0.0008078269455165604	9
ENSG00000166170:chr14:103560691:Silent:C:A	BAG5	chr14	ENSG00000166170	67.0	-9.517286906263983	1.8820512539301166	Silent	-1.0	ENST00000299204	ENSP00000299204													0.003436426116838488							0.0017094017094017094						0.014893617021276596								0.0008078269455165604	9
ENSG00000164134:chr4:139342898:Missense_Mutation:C:A	NAA15	chr4	ENSG00000164134	0.0	-12.575405095997256	1.7282050817440715	Missense_Mutation	1.0	ENST00000296543	ENSP00000296543																										0.01702127659574468								0.0007180683960147203	8
ENSG00000102910:chr16:48348289:Missense_Mutation:C:A	LONP2	chr16	ENSG00000102910	0.0	-7.031135683612315	2.825640929050935	Missense_Mutation	1.0	ENST00000285737	ENSP00000285737																										0.01702127659574468								0.0007180683960147203	8
ENSG00000186212:chr4:76895763:Missense_Mutation:C:A	SOWAHB	chr4	ENSG00000186212	0.0	4.550256761616576	-2.264102428387372	Missense_Mutation	-1.0	ENST00000334306	ENSP00000334879																										0.01702127659574468								0.0007180683960147203	8
ENSG00000196557:chr16:1196014:Missense_Mutation:C:A	CACNA1H	chr16	ENSG00000196557	0.0	-11.584174852562592	2.6948719758253823	Missense_Mutation	1.0	ENST00000348261	ENSP00000334198													0.003436426116838488													0.014893617021276596								0.0007180683960147203	8
ENSG00000165733:chr10:42791761:Silent:G:T	BMS1	chr10	ENSG00000165733	11.0	-9.024774847802442	3.1846152545932016	Silent	1.0	ENST00000374518	ENSP00000363642			0.0009132420091324201			0.002178649237472767	0.020833333333333332									0.007957559681697613													0.0019801980198019802		0.0018315018315018315			0.0007180683960147203	8
ENSG00000100380:chr22:40856512:Missense_Mutation:C:A	ST13	chr22	ENSG00000100380	-65.0	-6.695615735482022	3.4241379704968686	Missense_Mutation	-1.0	ENST00000216218	ENSP00000216218													0.003436426116838488													0.014893617021276596								0.0007180683960147203	8
ENSG00000138190:chr10:92940765:Missense_Mutation:A:T	EXOC6	chr10	ENSG00000138190	0.0	-11.843315093621381	1.6435896993065489	Missense_Mutation	1.0	ENST00000260762	ENSP00000260762						0.006535947712418301														0.0017094017094017094				0.0058823529411764705						0.024193548387096774				0.0007180683960147203	8
ENSG00000148843:chr10:103403191:Missense_Mutation:C:A	PDCD11	chr10	ENSG00000148843	0.0	5.733936555206033	-1.887179533640543	Missense_Mutation	1.0	ENST00000369797	ENSP00000358812													0.003436426116838488				0.0019193857965451055									0.01276595744680851								0.0007180683960147203	8
ENSG00000134108:chr3:5172174:Silent:C:A	ARL8B	chr3	ENSG00000134108	0.0	10.026838301620352	-2.31794871428074	Silent	1.0	ENST00000256496	ENSP00000256496										0.0019011406844106464			0.003436426116838488													0.010638297872340425								0.0006283098465128804	7
ENSG00000131408:chr19:50379032:Silent:C:A	NR1H2	chr19	ENSG00000131408	0.0	7.963326015921175	-1.8256409045977477	Silent	1.0	ENST00000253727	ENSP00000253727																										0.014893617021276596								0.0006283098465128804	7
ENSG00000090530:chr3:189986789:Missense_Mutation:G:T	P3H2	chr3	ENSG00000090530	40.0	-6.390905717556046	2.9025640732202773	Missense_Mutation	-1.0	ENST00000319332	ENSP00000316881																				0.0017094017094017094						0.01276595744680851								0.0006283098465128804	7
ENSG00000076924:chr19:7625966:Missense_Mutation:C:A	XAB2	chr19	ENSG00000076924	52.0	-6.238985922141596	1.7384616656181144	Missense_Mutation	-1.0	ENST00000358368	ENSP00000351137													0.003436426116838488													0.010638297872340425			0.0019801980198019802					0.0006283098465128804	7
ENSG00000104299:chr8:28775820:Missense_Mutation:C:A	INTS9	chr8	ENSG00000104299	0.0	-9.712782920153106	2.7435899636684304	Missense_Mutation	-1.0	ENST00000521022	ENSP00000429065													0.003436426116838488				0.0019193857965451055									0.010638297872340425								0.0006283098465128804	7
ENSG00000177732:chr20:326238:Missense_Mutation:C:A	SOX12	chr20	ENSG00000177732	0.0	-6.78336851673648	2.338461521344308	Missense_Mutation	1.0	ENST00000342665	ENSP00000347646																	0.0019193857965451055									0.010638297872340425	0.002257336343115124							0.0006283098465128804	7
ENSG00000198900:chr20:41121729:Silent:C:A	TOP1	chr20	ENSG00000198900	0.0	5.839956223991506	-2.5256410653774553	Silent	1.0	ENST00000361337	ENSP00000354522																										0.014893617021276596								0.0006283098465128804	7
ENSG00000077713:chrX:119410199:Missense_Mutation:C:A	SLC25A43	chrX	ENSG00000077713	0.0	7.911828918482735	-2.5179487986442366	Missense_Mutation	1.0	ENST00000217909	ENSP00000217909		0.0024271844660194173								0.0019011406844106464																0.010638297872340425								0.0006283098465128804	7
ENSG00000182240:chr21:41243451:Missense_Mutation:C:A	BACE2	chr21	ENSG00000182240	0.0	-7.453307868844101	2.094871774697915	Missense_Mutation	1.0	ENST00000330333	ENSP00000332979																	0.0019193857965451055	0.00199203187250996								0.010638297872340425								0.0006283098465128804	7
ENSG00000144736:chr3:72842396:Missense_Mutation:A:C	SHQ1	chr3	ENSG00000144736	0.0	5.459912086202877	-1.5025640962979732	Missense_Mutation	-1.0	ENST00000325599	ENSP00000315182							0.041666666666666664			0.0019011406844106464			0.010309278350515464																		0.0018315018315018315			0.0006283098465128804	7
ENSG00000164134:chr4:139354053:Missense_Mutation:G:T	NAA15	chr4	ENSG00000164134	0.0	-7.422008159293383	2.0487179901355352	Missense_Mutation	1.0	ENST00000296543	ENSP00000296543																										0.014893617021276596								0.0006283098465128804	7
ENSG00000068745:chr3:48688329:Missense_Mutation:C:A	IP6K2	chr3	ENSG00000068745	0.0	-8.993423381134457	2.0333333259973756	Missense_Mutation	-1.0	ENST00000328631	ENSP00000331103																	0.0019193857965451055	0.00199203187250996								0.010638297872340425								0.0006283098465128804	7
ENSG00000065268:chr19:990238:Silent:C:T	WDR18	chr19	ENSG00000065268	0.0	4.589454128008865	-1.5923076409559975	Silent	1.0	ENST00000585809	ENSP00000476117			0.0018264840182648401				0.020833333333333332						0.003436426116838488											0.0058823529411764705	0.0038314176245210726						0.0018315018315018315			0.0006283098465128804	7
ENSG00000172986:chr3:72967715:Missense_Mutation:G:T	GXYLT2	chr3	ENSG00000172986	0.0	-7.555068690040045	2.0256410913589677	Missense_Mutation	1.0	ENST00000389617	ENSP00000374268																	0.0019193857965451055									0.010638297872340425					0.0018315018315018315			0.0006283098465128804	7
ENSG00000092054:chr14:23431481:Missense_Mutation:C:A	MYH7	chr14	ENSG00000092054	0.0	-7.543390462062195	2.1974360148111973	Missense_Mutation	-1.0	ENST00000355349	ENSP00000347507									0.0016835016835016834				0.010309278350515464													0.006382978723404255								0.0006283098465128804	7
ENSG00000083642:chr13:32651932:Silent:G:T	PDS5B	chr13	ENSG00000083642	-66.0	-6.413832752756758	2.512820503650567	Silent	1.0	ENST00000315596	ENSP00000313851																										0.01276595744680851								0.0005385512970110403	6
ENSG00000136527:chr3:185922024:Missense_Mutation:C:A	TRA2B	chr3	ENSG00000136527	5.0	-7.061683413906409	2.353846111931862	Missense_Mutation	-1.0	ENST00000453386	ENSP00000416959																										0.01276595744680851								0.0005385512970110403	6
ENSG00000099910:chr22:20464935:Silent:C:A	KLHL22	chr22	ENSG00000099910	0.0	-11.198355053048292	2.1153845848181314	Silent	-1.0	ENST00000328879	ENSP00000331682																	0.0019193857965451055									0.010638297872340425								0.0005385512970110403	6
ENSG00000100985:chr20:46010512:Missense_Mutation:G:T	MMP9	chr20	ENSG00000100985	0.0	-7.858629051765324	2.146153884056287	Missense_Mutation	1.0	ENST00000372330	ENSP00000361405																										0.01276595744680851								0.0005385512970110403	6
ENSG00000100324:chr22:39415636:Missense_Mutation:C:T	TAB1	chr22	ENSG00000100324	0.0	-6.633559742744172	1.830769196534769	Missense_Mutation	1.0	ENST00000216160	ENSP00000216160										0.0019011406844106464										0.0017094017094017094			0.002		0.0038314176245210726						0.0018315018315018315		0.0125	0.0005385512970110403	6
ENSG00000101407:chr20:38012722:Silent:C:A	TTI1	chr20	ENSG00000101407	0.0	-6.230025642690168	2.2256409021524286	Silent	-1.0	ENST00000373447	ENSP00000362546																										0.01276595744680851								0.0005385512970110403	6
ENSG00000087299:chr14:50269164:Missense_Mutation:G:T	L2HGDH	chr14	ENSG00000087299	0.0	-6.668766139802032	2.2153846942461453	Missense_Mutation	-1.0	ENST00000267436	ENSP00000267436		0.0024271844660194173											0.003436426116838488					0.00199203187250996	0.011494252873563218							0.00425531914893617								0.0005385512970110403	6
ENSG00000114120:chr3:140973756:Missense_Mutation:C:A	SLC25A36	chr3	ENSG00000114120	0.0	-8.456868945396742	1.5820512496508083	Missense_Mutation	1.0	ENST00000324194	ENSP00000320688																			0.022988505747126436		0.010810810810810811					0.00425531914893617								0.0005385512970110403	6
ENSG00000100201:chr22:38486317:Missense_Mutation:C:A	DDX17	chr22	ENSG00000100201	47.0	-9.702612532920124	2.687179430937155	Missense_Mutation	-1.0	ENST00000403230	ENSP00000385536										0.0019011406844106464																0.010638297872340425								0.0005385512970110403	6
ENSG00000134020:chr8:22817683:Missense_Mutation:T:C	PEBP4	chr8	ENSG00000134020	0.0	5.329119697901312	-1.8589743987107887	Missense_Mutation	-1.0	ENST00000256404	ENSP00000256404							0.020833333333333332			0.0019011406844106464						0.002652519893899204				0.0017094017094017094							0.004514672686230248							0.0005385512970110403	6
ENSG00000176014:chr18:12326049:Silent:C:A	TUBB6	chr18	ENSG00000176014	0.0	-9.334436899895653	1.5846155912448197	Silent	1.0	ENST00000317702	ENSP00000318697																										0.010638297872340425								0.00044879274750920026	5
ENSG00000127837:chr2:218265864:Silent:G:A	AAMP	chr2	ENSG00000127837	0.0	-6.686759310000051	1.5384612694764748	Silent	-1.0	ENST00000248450	ENSP00000248450		0.0024271844660194173			0.022222222222222223																						0.002257336343115124		0.0019801980198019802		0.0018315018315018315			0.00044879274750920026	5
ENSG00000046889:chr8:68044525:Missense_Mutation:G:T	PREX2	chr8	ENSG00000046889	0.0	5.766785749138285	-2.1051281598898077	Missense_Mutation	1.0	ENST00000288368	ENSP00000288368																										0.010638297872340425								0.00044879274750920026	5
ENSG00000139684:chr13:46779966:Missense_Mutation:C:T	ESD	chr13	ENSG00000139684	0.0	-6.274614139468353	1.7435897680429306	Missense_Mutation	-1.0	ENST00000378720	ENSP00000367992			0.0009132420091324201				0.0625																								0.0018315018315018315			0.00044879274750920026	5
ENSG00000087245:chr16:55502851:Silent:C:G	MMP2	chr16	ENSG00000087245	0.0	6.031900777426297	-1.8461538828336268	Silent	1.0	ENST00000219070	ENSP00000219070			0.0009132420091324201				0.041666666666666664																				0.002257336343115124				0.0018315018315018315			0.00044879274750920026	5
ENSG00000102924:chr16:49281387:Missense_Mutation:G:T	CBLN1	chr16	ENSG00000102924	-31.0	-9.61167518273633	2.1820513040591507	Missense_Mutation	-1.0	ENST00000219197	ENSP00000219197	0.010869565217391304		0.0009132420091324201															0.00199203187250996					0.002				0.002257336343115124							0.00044879274750920026	5
ENSG00000100393:chr22:41160680:Missense_Mutation:G:T	EP300	chr22	ENSG00000100393	0.0	-6.181433113941583	2.438461646055564	Missense_Mutation	1.0	ENST00000263253	ENSP00000263253																										0.010638297872340425								0.00044879274750920026	5
ENSG00000128298:chr22:38109161:Silent:C:A	BAIAP2L2	chr22	ENSG00000128298	0.0	-6.547040824127357	2.089743583630293	Silent	-1.0	ENST00000381669	ENSP00000371085																										0.010638297872340425								0.00044879274750920026	5
ENSG00000163453:chr4:57040848:Silent:C:T	IGFBP7	chr4	ENSG00000163453	0.0	-6.160448060098853	2.7948718437781706	Silent	-1.0	ENST00000295666	ENSP00000295666			0.0009132420091324201				0.020833333333333332													0.0017094017094017094			0.002								0.0018315018315018315			0.00044879274750920026	5
ENSG00000122121:chrX:129767686:Silent:C:G	XPNPEP2	chrX	ENSG00000122121	0.0	4.948416313840351	-1.7820512912212276	Silent	1.0	ENST00000371106	ENSP00000360147													0.003436426116838488	0.01															0.0039603960396039604					0.00044879274750920026	5
ENSG00000164161:chr4:144659824:Missense_Mutation:C:A	HHIP	chr4	ENSG00000164161	0.0	-8.709937912360687	2.38205123005005	Missense_Mutation	1.0	ENST00000296575	ENSP00000296575																	0.0019193857965451055			0.0017094017094017094	0.010810810810810811													0.0003590341980073602	4
ENSG00000198862:chr21:28986161:Missense_Mutation:C:A	LTN1	chr21	ENSG00000198862	0.0	-7.455226340851833	2.8153845092807064	Missense_Mutation	-1.0	ENST00000361371	ENSP00000354977				0.003257328990228013																											0.003663003663003663	0.017543859649122806		0.0003590341980073602	4
ENSG00000138698:chr4:98352553:Missense_Mutation:G:A	RAP1GDS1	chr4	ENSG00000138698	0.0	-6.894028154840053	2.2333333553412027	Missense_Mutation	1.0	ENST00000408927	ENSP00000386153														0.005						0.0017094017094017094								0.014925373134328358						0.0003590341980073602	4
ENSG00000137845:chr15:58665180:Missense_Mutation:C:A	ADAM10	chr15	ENSG00000137845	-49.0	-7.193411327944431	1.774359044356224	Missense_Mutation	-1.0	ENST00000260408	ENSP00000260408					0.022222222222222223																					0.006382978723404255								0.0003590341980073602	4
ENSG00000066735:chr14:104172589:Silent:G:A	KIF26A	chr14	ENSG00000066735	0.0	-10.058870547566599	2.715384752322466	Silent	1.0	ENST00000423312	ENSP00000388241							0.020833333333333332			0.0019011406844106464			0.003436426116838488			0.002652519893899204																		0.0003590341980073602	4
ENSG00000153767:chr3:120750731:Missense_Mutation:G:A	GTF2E1	chr3	ENSG00000153767	-54.0	-10.507068327544452	1.9923076660205155	Missense_Mutation	1.0	ENST00000283875	ENSP00000283875																		0.00199203187250996													0.003663003663003663	0.017543859649122806		0.0003590341980073602	4
ENSG00000011677:chrX:152189745:Missense_Mutation:C:A	GABRA3	chrX	ENSG00000011677	0.0	-6.463088708825715	1.5717949011386976	Missense_Mutation	-1.0	ENST00000370314	ENSP00000359337				0.003257328990228013																											0.0018315018315018315	0.017543859649122806		0.00026927564850552014	3
ENSG00000127616:chr19:11021840:Missense_Mutation:G:A	SMARCA4	chr19	ENSG00000127616	0.0	-6.369701592622507	1.6282052626976604	Missense_Mutation	1.0	ENST00000344626	ENSP00000343896		0.0024271844660194173																									0.002257336343115124						0.0125	0.00026927564850552014	3
ENSG00000101871:chrX:10449526:Missense_Mutation:C:T	MID1	chrX	ENSG00000101871	0.0	-8.570354267389137	1.9051281977922487	Missense_Mutation	-1.0	ENST00000317552	ENSP00000312678																															0.003663003663003663	0.017543859649122806		0.00026927564850552014	3
ENSG00000103241:chr16:86510626:Silent:C:G	FOXF1	chr16	ENSG00000103241	-16.0	-6.9096273031222974	1.7589743443024446	Silent	1.0	ENST00000262426	ENSP00000262426																0.002652519893899204			0.011494252873563218									0.007462686567164179						0.00026927564850552014	3
ENSG00000109158:chr4:46977068:Missense_Mutation:G:T	GABRA4	chr4	ENSG00000109158	0.0	5.807510214625303	-2.1564104312505474	Missense_Mutation	-1.0	ENST00000264318	ENSP00000264318																	0.0019193857965451055				0.010810810810810811													0.00026927564850552014	3
ENSG00000105755:chr19:43508851:Silent:G:T	ETHE1	chr19	ENSG00000105755	0.0	-8.462324704177608	2.912820479808709	Silent	-1.0	ENST00000292147	ENSP00000292147					0.022222222222222223		0.020833333333333332		0.0016835016835016834																									0.00026927564850552014	3
ENSG00000020181:chr8:37797465:Missense_Mutation:T:G	ADGRA2	chr8	ENSG00000020181	0.0	5.820836523313477	-1.9358974358974361	Missense_Mutation	1.0	ENST00000412232	ENSP00000406367																0.002652519893899204			0.011494252873563218				0.002											0.00026927564850552014	3
ENSG00000105726:chr19:19655127:Silent:G:T	ATP13A1	chr19	ENSG00000105726	0.0	-9.486280078363198	3.528205095193325	Silent	-1.0	ENST00000357324	ENSP00000349877					0.022222222222222223																					0.002127659574468085					0.0018315018315018315			0.00026927564850552014	3
ENSG00000100889:chr14:24100209:Silent:A:G	PCK2	chr14	ENSG00000100889	0.0	4.2786988311071745	-1.843589721581874	Silent	1.0	ENST00000216780	ENSP00000216780							0.020833333333333332			0.0019011406844106464																	0.002257336343115124							0.00026927564850552014	3
ENSG00000101752:chr18:21843199:Silent:G:A	MIB1	chr18	ENSG00000101752	0.0	-6.481941366171277	3.6358973246354322	Silent	1.0	ENST00000261537	ENSP00000261537					0.022222222222222223																								0.0019801980198019802		0.0018315018315018315			0.00026927564850552014	3
ENSG00000140093:chr14:94288467:Missense_Mutation:C:T	SERPINA10	chr14	ENSG00000140093	0.0	-6.191200443914697	1.8179488426599741	Missense_Mutation	-1.0	ENST00000261994	ENSP00000261994			0.0009132420091324201				0.020833333333333332																		0.0038314176245210726									0.00026927564850552014	3
ENSG00000198033:chr13:19178253:Missense_Mutation:C:T	TUBA3C	chr13	ENSG00000198033	0.0	-8.040212164695141	3.484615399287298	Missense_Mutation	-1.0	ENST00000400113	ENSP00000382982			0.0009132420091324201		0.022222222222222223	0.002178649237472767																												0.00026927564850552014	3
ENSG00000107957:chr10:103724350:Silent:C:T	SH3PXD2A	chr10	ENSG00000107957	0.0	-10.068070409113282	3.5897435530638093	Silent	-1.0	ENST00000369774	ENSP00000358789												0.001869158878504673																					0.0125	0.0001795170990036801	2
ENSG00000125249:chr13:97434776:Silent:C:T	RAP2A	chr13	ENSG00000125249	0.0	-6.553102728222944	1.846153736114502	Silent	1.0	ENST00000245304	ENSP00000245304							0.020833333333333332		0.0016835016835016834																									0.0001795170990036801	2
ENSG00000188677:chr22:44100073:Missense_Mutation:A:G	PARVB	chr22	ENSG00000188677	0.0	5.268498213191778	-2.8974359249457335	Missense_Mutation	1.0	ENST00000338758	ENSP00000342492							0.041666666666666664																											0.0001795170990036801	2
ENSG00000144644:chr3:30834245:Missense_Mutation:G:T	GADL1	chr3	ENSG00000144644	0.0	-7.460562261480691	2.171794952490391	Missense_Mutation	-1.0	ENST00000282538	ENSP00000282538	0.010869565217391304																								0.0038314176245210726									0.0001795170990036801	2
ENSG00000134108:chr3:5172155:Missense_Mutation:G:T	ARL8B	chr3	ENSG00000134108	0.0	6.21576853371403	-1.9897435506184893	Missense_Mutation	1.0	ENST00000256496	ENSP00000256496					0.022222222222222223																					0.002127659574468085								0.0001795170990036801	2
ENSG00000006071:chr11:17460662:Missense_Mutation:C:A	ABCC8	chr11	ENSG00000006071	0.0	-7.7988966317322	2.492307650737274	Missense_Mutation	-1.0	ENST00000389817	ENSP00000374467																	0.0019193857965451055		0.011494252873563218															0.0001795170990036801	2
ENSG00000011485:chr19:46353940:Missense_Mutation:G:A	PPP5C	chr19	ENSG00000011485	0.0	-8.898605244181665	1.517948603018736	Missense_Mutation	1.0	ENST00000012443	ENSP00000012443													0.003436426116838488																			0.017543859649122806		0.0001795170990036801	2
ENSG00000013288:chr4:6600651:Silent:G:A	MAN2B2	chr4	ENSG00000013288	0.0	-6.408797263405098	2.171794720185109	Silent	1.0	ENST00000285599	ENSP00000285599							0.020833333333333332																0.002											0.0001795170990036801	2
ENSG00000165630:chr10:13597490:Silent:C:T	PRPF18	chr10	ENSG00000165630	-23.0	7.127723468227897	-1.9717949338448353	Silent	1.0	ENST00000378572	ENSP00000367835							0.020833333333333332											0.00199203187250996																0.0001795170990036801	2
ENSG00000068383:chr10:132710427:Silent:G:A	INPP5A	chr10	ENSG00000068383	0.0	-6.729087153613462	2.1692309379577637	Silent	1.0	ENST00000368594	ENSP00000357583							0.020833333333333332																			0.002127659574468085								0.0001795170990036801	2
ENSG00000107864:chr10:92052283:Silent:G:T	CPEB3	chr10	ENSG00000107864	0.0	-8.35427265118982	1.7256409571721	Silent	-1.0	ENST00000265997	ENSP00000265997																			0.011494252873563218														0.0125	0.0001795170990036801	2
ENSG00000095739:chr10:28681536:Missense_Mutation:G:A	BAMBI	chr10	ENSG00000095739	0.0	-6.228653717768677	1.6743589884195575	Missense_Mutation	1.0	ENST00000375533	ENSP00000364683					0.022222222222222223													0.00199203187250996																0.0001795170990036801	2
ENSG00000156486:chr8:98428889:Missense_Mutation:C:T	KCNS2	chr8	ENSG00000156486	0.0	-10.232056653799594	1.6051281660031052	Missense_Mutation	1.0	ENST00000287042	ENSP00000287042																								0.011764705882352941										0.0001795170990036801	2
ENSG00000167910:chr8:58496994:Missense_Mutation:G:T	CYP7A1	chr8	ENSG00000167910	0.0	-7.511919790932309	2.420512841298029	Missense_Mutation	-1.0	ENST00000301645	ENSP00000301645																															0.0018315018315018315	0.017543859649122806		0.0001795170990036801	2
ENSG00000184481:chrX:71100840:Missense_Mutation:C:A	FOXO4	chrX	ENSG00000184481	16.0	-6.432268108246515	3.9435896751208173	Missense_Mutation	1.0	ENST00000374259	ENSP00000363377																															0.0018315018315018315	0.017543859649122806		0.0001795170990036801	2
ENSG00000175093:chr3:141066562:Missense_Mutation:G:A	SPSB4	chr3	ENSG00000175093	0.0	-6.167467555471543	3.861538428526658	Missense_Mutation	1.0	ENST00000310546	ENSP00000311609								0.010810810810810811																										0.0001795170990036801	2
ENSG00000157150:chr3:12154370:Missense_Mutation:C:A	TIMP4	chr3	ENSG00000157150	0.0	9.160544611275593	-1.6256409883499146	Missense_Mutation	-1.0	ENST00000287814	ENSP00000287814																			0.011494252873563218							0.002127659574468085								0.0001795170990036801	2
ENSG00000012171:chr3:50275819:Missense_Mutation:G:A	SEMA3B	chr3	ENSG00000012171	0.0	-8.25787175236651	2.1923076434013176	Missense_Mutation	1.0	ENST00000616701	ENSP00000484146					0.022222222222222223											0.002652519893899204																		0.0001795170990036801	2
ENSG00000064655:chr20:47143109:Missense_Mutation:C:A	EYA2	chr20	ENSG00000064655	0.0	-6.53232213529235	1.7717948387830686	Missense_Mutation	1.0	ENST00000327619	ENSP00000333640	0.010869565217391304																													0.008064516129032258				0.0001795170990036801	2
ENSG00000158445:chr20:49482308:Missense_Mutation:C:T	KCNB1	chr20	ENSG00000158445	0.0	-7.374817464319328	1.6461538290366153	Missense_Mutation	-1.0	ENST00000371741	ENSP00000360806							0.020833333333333332																				0.002257336343115124							0.0001795170990036801	2
ENSG00000154917:chr3:133864632:Silent:C:T	RAB6B	chr3	ENSG00000154917	0.0	-6.728973831886163	1.5769230891496697	Silent	-1.0	ENST00000285208	ENSP00000285208							0.020833333333333332																								0.0018315018315018315			0.0001795170990036801	2
ENSG00000175193:chr3:183862761:Missense_Mutation:G:T	PARL	chr3	ENSG00000175193	0.0	-7.023084550997976	2.441025513869066	Missense_Mutation	-1.0	ENST00000317096	ENSP00000325421							0.020833333333333332																			0.002127659574468085								0.0001795170990036801	2
ENSG00000171791:chr18:63318281:Missense_Mutation:C:T	BCL2	chr18	ENSG00000171791	0.0	-7.70186304933249	1.5307693725977192	Missense_Mutation	-1.0	ENST00000333681	ENSP00000329623							0.020833333333333332					0.001869158878504673																						0.0001795170990036801	2
ENSG00000082684:chr3:122921976:Missense_Mutation:C:A	SEMA5B	chr3	ENSG00000082684	0.0	-8.748164362263195	3.225641042758257	Missense_Mutation	-1.0	ENST00000357599	ENSP00000350215										0.0019011406844106464									0.011494252873563218															0.0001795170990036801	2
ENSG00000162836:chr1:147659496:Missense_Mutation:C:T	ACP6	chr1	ENSG00000162836	0.0	-7.854142099664226	3.100000124711258	Missense_Mutation	-1.0	ENST00000583509	ENSP00000463574						0.002178649237472767	0.020833333333333332																											0.0001795170990036801	2
ENSG00000103196:chr16:84849490:Silent:G:T	CRISPLD2	chr16	ENSG00000103196	0.0	5.6884074712023445	-2.453845873857155	Silent	1.0	ENST00000262424	ENSP00000262424	0.010869565217391304												0.003436426116838488																					0.0001795170990036801	2
ENSG00000153815:chr16:81696570:Missense_Mutation:G:A	CMIP	chr16	ENSG00000153815	-38.0	-6.932766960484369	3.328205182002142	Missense_Mutation	1.0	ENST00000537098	ENSP00000446100										0.0019011406844106464																						0.017543859649122806		0.0001795170990036801	2
ENSG00000103126:chr16:346691:Missense_Mutation:G:A	AXIN1	chr16	ENSG00000103126	0.0	-10.74317272687931	1.9666666495494365	Missense_Mutation	-1.0	ENST00000262320	ENSP00000262320																													0.0019801980198019802				0.0125	0.0001795170990036801	2
ENSG00000114316:chr3:49324996:Silent:C:A	USP4	chr3	ENSG00000114316	41.0	-7.032401449925906	1.9051282833784056	Silent	-1.0	ENST00000265560	ENSP00000265560																													0.0019801980198019802				0.0125	0.0001795170990036801	2
ENSG00000054690:chr14:67579230:Silent:G:T	PLEKHH1	chr14	ENSG00000054690	0.0	-7.338505674289058	2.8256410024104976	Silent	1.0	ENST00000329153	ENSP00000330278			0.0009132420091324201		0.022222222222222223																													0.0001795170990036801	2
ENSG00000011485:chr19:46353928:Missense_Mutation:G:A	PPP5C	chr19	ENSG00000011485	0.0	-8.42389924647679	1.7333331046960287	Missense_Mutation	1.0	ENST00000012443	ENSP00000012443							0.020833333333333332																	0.0058823529411764705										0.0001795170990036801	2
ENSG00000068323:chrX:49033525:Missense_Mutation:C:A	TFE3	chrX	ENSG00000068323	0.0	-10.631043779239373	1.9230770040781069	Missense_Mutation	-1.0	ENST00000315869	ENSP00000314129																					0.010810810810810811													0.0001795170990036801	2
