# Supplementary material for: Computational Analysis of MDR1 Variants Predicts Effect on Cancer Cells via their Effect on mRNA Folding
Source: PLoS Comput Biol. 2024 Dec 26;20(12):e1012685. doi: 10.1371/journal.pcbi.1012685 (PMC11670953; doi:10.1371/journal.pcbi.1012685)
Supplement: S5 Table — (XLSX) [file pcbi.1012685.s014.xlsx]

## Sheet: ClinVar
GO Term	Category	Description	P-value	FDR q-value	Enrichment	N	B	n	b	Genes
GO:0032501	PROCESS	multicellular organismal process	1.38e-09	1.99e-05	1.59	9006	2228	336	132	[CIB2 - calcium and integrin binding family member 2, PLOD3 - procollagen-lysine, 2-oxoglutarate 5-dioxygenase 3, WAS - wiskott-aldrich syndrome, DMRTA2 - dmrt-like family a2, SH3PXD2A - sh3 and px domains 2a, ABCA4 - atp-binding cassette, sub-family a (abc1), member 4, COL1A1 - collagen, type i, alpha 1, NR5A1 - nuclear receptor subfamily 5, group a, member 1, MYO18B - myosin xviiib, DIS3L2 - di…
GO:0003008	PROCESS	system process	1.58e-07	0.00114	1.88	9006	972	336	68	[SRC - v-src avian sarcoma (schmidt-ruppin a-2) viral oncogene homolog, FOS - fbj murine osteosarcoma viral oncogene homolog, PLOD3 - procollagen-lysine, 2-oxoglutarate 5-dioxygenase 3, TFAP2B - transcription factor ap-2 beta (activating enhancer binding protein 2 beta), ABCA4 - atp-binding cassette, sub-family a (abc1), member 4, MECP2 - methyl cpg binding protein 2 (rett syndrome), BBS9 - barde…
GO:0071495	PROCESS	cellular response to endogenous stimulus	1.1e-06	0.00528	2.17	9006	532	336	43	[CRK - v-crk avian sarcoma virus ct10 oncogene homolog, SRC - v-src avian sarcoma (schmidt-ruppin a-2) viral oncogene homolog, FBN1 - fibrillin 1, CIB2 - calcium and integrin binding family member 2, FOS - fbj murine osteosarcoma viral oncogene homolog, IGF1R - insulin-like growth factor 1 receptor, PLOD3 - procollagen-lysine, 2-oxoglutarate 5-dioxygenase 3, PTEN - phosphatase and tensin homolog,…
GO:0048731	PROCESS	system development	1.19e-06	0.00428	2.21	9006	497	336	41	[MSI1 - musashi rna-binding protein 1, TCF12 - transcription factor 12, RPS6KA3 - ribosomal protein s6 kinase, 90kda, polypeptide 3, FBN1 - fibrillin 1, FOS - fbj murine osteosarcoma viral oncogene homolog, KCNQ2 - potassium voltage-gated channel, kqt-like subfamily, member 2, DEAF1 - deaf1 transcription factor, PTEN - phosphatase and tensin homolog, ZC4H2 - zinc finger, c4h2 domain containing, N…
GO:0048513	PROCESS	animal organ development	1.19e-06	0.00344	1.83	9006	923	336	63	[TTC7A - tetratricopeptide repeat domain 7a, SRC - v-src avian sarcoma (schmidt-ruppin a-2) viral oncogene homolog, FBN1 - fibrillin 1, AP2B1 - adaptor-related protein complex 2, beta 1 subunit, CAD - carbamoyl-phosphate synthetase 2, aspartate transcarbamylase, and dihydroorotase, TFAP2B - transcription factor ap-2 beta (activating enhancer binding protein 2 beta), NR5A1 - nuclear receptor subfa…
GO:0048856	PROCESS	anatomical structure development	1.73e-06	0.00416	1.45	9006	2251	336	122	[TTC7A - tetratricopeptide repeat domain 7a, FBN1 - fibrillin 1, PLOD3 - procollagen-lysine, 2-oxoglutarate 5-dioxygenase 3, DEAF1 - deaf1 transcription factor, WAS - wiskott-aldrich syndrome, SH3PXD2A - sh3 and px domains 2a, SMARCA2 - swi/snf related, matrix associated, actin dependent regulator of chromatin, subfamily a, member 2, COL1A1 - collagen, type i, alpha 1, NR5A1 - nuclear receptor su…
GO:0065008	PROCESS	regulation of biological quality	3.31e-06	0.00682	1.41	9006	2471	336	130	[TTC7A - tetratricopeptide repeat domain 7a, FBN1 - fibrillin 1, CIB2 - calcium and integrin binding family member 2, PLOD3 - procollagen-lysine, 2-oxoglutarate 5-dioxygenase 3, ABCB11 - atp-binding cassette, sub-family b (mdr/tap), member 11, LSS - lanosterol synthase (2,3-oxidosqualene-lanosterol cyclase), WAS - wiskott-aldrich syndrome, ATP11A - atpase, class vi, type 11a, SLC22A5 - solute car…
GO:0009653	PROCESS	anatomical structure morphogenesis	3.71e-06	0.00668	1.74	9006	1017	336	66	[SRC - v-src avian sarcoma (schmidt-ruppin a-2) viral oncogene homolog, FBN1 - fibrillin 1, PLOD3 - procollagen-lysine, 2-oxoglutarate 5-dioxygenase 3, DEAF1 - deaf1 transcription factor, KRT16 - keratin 16, RERE - arginine-glutamic acid dipeptide (re) repeats, EPHB4 - eph receptor b4, TFAP2B - transcription factor ap-2 beta (activating enhancer binding protein 2 beta), CYFIP2 - cytoplasmic fmr1 …
GO:0035295	PROCESS	tube development	3.77e-06	0.00603	3.47	9006	139	336	18	[TGFB2 - transforming growth factor, beta 2, INTU - inturned planar cell polarity protein, ATRX - alpha thalassemia/mental retardation syndrome x-linked, PAX2 - paired box 2, NIPBL - nipped-b homolog (drosophila), PLOD3 - procollagen-lysine, 2-oxoglutarate 5-dioxygenase 3, TGFBR2 - transforming growth factor, beta receptor ii (70/80kda), WT1 - wilms tumor 1, NKX2-5 - nk2 homeobox 5, PKD1 - polycy…
GO:1901700	PROCESS	response to oxygen-containing compound	7.47e-06	0.0108	1.74	9006	954	336	62	[CRK - v-crk avian sarcoma virus ct10 oncogene homolog, SRC - v-src avian sarcoma (schmidt-ruppin a-2) viral oncogene homolog, FBN1 - fibrillin 1, CIB2 - calcium and integrin binding family member 2, KRT8 - keratin 8, FOS - fbj murine osteosarcoma viral oncogene homolog, CAD - carbamoyl-phosphate synthetase 2, aspartate transcarbamylase, and dihydroorotase, SOCS1 - suppressor of cytokine signalin…
GO:0032502	PROCESS	developmental process	1.27e-05	0.0166	1.31	9006	3232	336	158	[TTC7A - tetratricopeptide repeat domain 7a, FBN1 - fibrillin 1, PLOD3 - procollagen-lysine, 2-oxoglutarate 5-dioxygenase 3, DEAF1 - deaf1 transcription factor, WAS - wiskott-aldrich syndrome, SOCS1 - suppressor of cytokine signaling 1, DMRTA2 - dmrt-like family a2, SH3PXD2A - sh3 and px domains 2a, CYFIP2 - cytoplasmic fmr1 interacting protein 2, SMARCA2 - swi/snf related, matrix associated, act…
GO:0070887	PROCESS	cellular response to chemical stimulus	1.55e-05	0.0186	1.64	9006	1126	336	69	[CRK - v-crk avian sarcoma virus ct10 oncogene homolog, SRC - v-src avian sarcoma (schmidt-ruppin a-2) viral oncogene homolog, FBN1 - fibrillin 1, CIB2 - calcium and integrin binding family member 2, FOS - fbj murine osteosarcoma viral oncogene homolog, PLOD3 - procollagen-lysine, 2-oxoglutarate 5-dioxygenase 3, WAS - wiskott-aldrich syndrome, CAD - carbamoyl-phosphate synthetase 2, aspartate tra…
GO:0051239	PROCESS	regulation of multicellular organismal process	1.92e-05	0.0213	1.42	9006	2140	336	113	[FBN1 - fibrillin 1, DEAF1 - deaf1 transcription factor, SOCS1 - suppressor of cytokine signaling 1, SLC22A5 - solute carrier family 22 (organic cation/carnitine transporter), member 5, DMRTA2 - dmrt-like family a2, DENND5A - denn/madd domain containing 5a, COL1A1 - collagen, type i, alpha 1, NR5A1 - nuclear receptor subfamily 5, group a, member 1, GPI - glucose-6-phosphate isomerase, PLXNA1 - pl…
GO:0009719	PROCESS	response to endogenous stimulus	2.01e-05	0.0207	1.8	9006	776	336	52	[CRK - v-crk avian sarcoma virus ct10 oncogene homolog, SRC - v-src avian sarcoma (schmidt-ruppin a-2) viral oncogene homolog, FBN1 - fibrillin 1, CIB2 - calcium and integrin binding family member 2, FOS - fbj murine osteosarcoma viral oncogene homolog, PLOD3 - procollagen-lysine, 2-oxoglutarate 5-dioxygenase 3, CAD - carbamoyl-phosphate synthetase 2, aspartate transcarbamylase, and dihydroorotas…
GO:0043588	PROCESS	skin development	2.12e-05	0.0203	6.5	9006	33	336	8	[COL5A1 - collagen, type v, alpha 1, GJB3 - gap junction protein, beta 3, 31kda, RYR1 - ryanodine receptor 1 (skeletal), COL1A1 - collagen, type i, alpha 1, COMP - cartilage oligomeric matrix protein, SLC2A10 - solute carrier family 2 (facilitated glucose transporter), member 10, PKD1 - polycystic kidney disease 1 (autosomal dominant), TFAP2B - transcription factor ap-2 beta (activating enhancer …
GO:0007215	PROCESS	glutamate receptor signaling pathway	2.31e-05	0.0208	5.61	9006	43	336	9	[GRM4 - glutamate receptor, metabotropic 4, KCNB1 - potassium voltage-gated channel, shab-related subfamily, member 1, GRM7 - glutamate receptor, metabotropic 7, GRIN1 - glutamate receptor, ionotropic, n-methyl d-aspartate 1, GRIN2A - glutamate receptor, ionotropic, n-methyl d-aspartate 2a, NCSTN - nicastrin, GRIN2C - glutamate receptor, ionotropic, n-methyl d-aspartate 2c, GRIN2D - glutamate rec…
GO:0048878	PROCESS	chemical homeostasis	2.57e-05	0.0218	1.81	9006	742	336	50	[TTC7A - tetratricopeptide repeat domain 7a, SRC - v-src avian sarcoma (schmidt-ruppin a-2) viral oncogene homolog, CIB2 - calcium and integrin binding family member 2, ABCB11 - atp-binding cassette, sub-family b (mdr/tap), member 11, ATP13A3 - atpase type 13a3, KRT16 - keratin 16, TFAP2B - transcription factor ap-2 beta (activating enhancer binding protein 2 beta), ATP2A2 - atpase, ca++ transpor…
GO:0071310	PROCESS	cellular response to organic substance	2.6e-05	0.0208	1.7	9006	929	336	59	[CRK - v-crk avian sarcoma virus ct10 oncogene homolog, SRC - v-src avian sarcoma (schmidt-ruppin a-2) viral oncogene homolog, FBN1 - fibrillin 1, CIB2 - calcium and integrin binding family member 2, FOS - fbj murine osteosarcoma viral oncogene homolog, PLOD3 - procollagen-lysine, 2-oxoglutarate 5-dioxygenase 3, WAS - wiskott-aldrich syndrome, CAD - carbamoyl-phosphate synthetase 2, aspartate tra…
GO:0007584	PROCESS	response to nutrient	2.72e-05	0.0206	3.02	9006	160	336	18	[CIB2 - calcium and integrin binding family member 2, GRIN1 - glutamate receptor, ionotropic, n-methyl d-aspartate 1, ITGA2 - integrin, alpha 2 (cd49b, alpha 2 subunit of vla-2 receptor), TGFBR2 - transforming growth factor, beta receptor ii (70/80kda), ASCL1 - achaete-scute complex homolog 1 (drosophila), PTEN - phosphatase and tensin homolog, EEF2 - eukaryotic translation elongation factor 2, A…
GO:1901698	PROCESS	response to nitrogen compound	3.54e-05	0.0255	1.87	9006	630	336	44	[CRK - v-crk avian sarcoma virus ct10 oncogene homolog, SRC - v-src avian sarcoma (schmidt-ruppin a-2) viral oncogene homolog, FBN1 - fibrillin 1, CIB2 - calcium and integrin binding family member 2, ATRX - alpha thalassemia/mental retardation syndrome x-linked, FOS - fbj murine osteosarcoma viral oncogene homolog, IGF1R - insulin-like growth factor 1 receptor, PTEN - phosphatase and tensin homol…
GO:0048869	PROCESS	cellular developmental process	3.75e-05	0.0257	1.45	9006	1815	336	98	[PLOD3 - procollagen-lysine, 2-oxoglutarate 5-dioxygenase 3, DEAF1 - deaf1 transcription factor, SOCS1 - suppressor of cytokine signaling 1, DMRTA2 - dmrt-like family a2, CYFIP2 - cytoplasmic fmr1 interacting protein 2, SMARCA2 - swi/snf related, matrix associated, actin dependent regulator of chromatin, subfamily a, member 2, COL1A1 - collagen, type i, alpha 1, NR5A1 - nuclear receptor subfamily…
GO:0010243	PROCESS	response to organonitrogen compound	3.92e-05	0.0257	1.9	9006	593	336	42	[CRK - v-crk avian sarcoma virus ct10 oncogene homolog, SRC - v-src avian sarcoma (schmidt-ruppin a-2) viral oncogene homolog, FBN1 - fibrillin 1, CIB2 - calcium and integrin binding family member 2, FOS - fbj murine osteosarcoma viral oncogene homolog, IGF1R - insulin-like growth factor 1 receptor, PTEN - phosphatase and tensin homolog, MYO5A - myosin va (heavy chain 12, myoxin), YWHAG - tyrosin…
GO:0009887	PROCESS	animal organ morphogenesis	3.95e-05	0.0248	2.16	9006	384	336	31	[SKI - v-ski avian sarcoma viral oncogene homolog, FBN1 - fibrillin 1, SRC - v-src avian sarcoma (schmidt-ruppin a-2) viral oncogene homolog, PLOD3 - procollagen-lysine, 2-oxoglutarate 5-dioxygenase 3, PTEN - phosphatase and tensin homolog, EXT1 - exostosin glycosyltransferase 1, NKX2-5 - nk2 homeobox 5, EPHB4 - eph receptor b4, COL1A1 - collagen, type i, alpha 1, BBS2 - bardet-biedl syndrome 2, …
GO:1901701	PROCESS	cellular response to oxygen-containing compound	4.03e-05	0.0242	1.91	9006	574	336	41	[CRK - v-crk avian sarcoma virus ct10 oncogene homolog, SRC - v-src avian sarcoma (schmidt-ruppin a-2) viral oncogene homolog, FBN1 - fibrillin 1, CIB2 - calcium and integrin binding family member 2, FOS - fbj murine osteosarcoma viral oncogene homolog, IGF1R - insulin-like growth factor 1 receptor, PTEN - phosphatase and tensin homolog, MYO5A - myosin va (heavy chain 12, myoxin), YWHAG - tyrosin…
GO:0042592	PROCESS	homeostatic process	5.57e-05	0.0321	1.63	9006	1018	336	62	[TTC7A - tetratricopeptide repeat domain 7a, SRC - v-src avian sarcoma (schmidt-ruppin a-2) viral oncogene homolog, CIB2 - calcium and integrin binding family member 2, ABCB11 - atp-binding cassette, sub-family b (mdr/tap), member 11, ATP13A3 - atpase type 13a3, KRT16 - keratin 16, TFAP2B - transcription factor ap-2 beta (activating enhancer binding protein 2 beta), ATP2A2 - atpase, ca++ transpor…
GO:0010557	PROCESS	positive regulation of macromolecule biosynthetic process	5.6e-05	0.0311	1.59	9006	1149	336	68	[SRC - v-src avian sarcoma (schmidt-ruppin a-2) viral oncogene homolog, FOS - fbj murine osteosarcoma viral oncogene homolog, DEAF1 - deaf1 transcription factor, WAS - wiskott-aldrich syndrome, EBF3 - early b-cell factor 3, RERE - arginine-glutamic acid dipeptide (re) repeats, TBK1 - tank-binding kinase 1, TFAP2B - transcription factor ap-2 beta (activating enhancer binding protein 2 beta), PQBP1…
GO:0098976	PROCESS	excitatory chemical synaptic transmission	6.09e-05	0.0325	15.32	9006	7	336	4	[GRIN1 - glutamate receptor, ionotropic, n-methyl d-aspartate 1, GRIN2A - glutamate receptor, ionotropic, n-methyl d-aspartate 2a, GRIN2C - glutamate receptor, ionotropic, n-methyl d-aspartate 2c, GRIN2D - glutamate receptor, ionotropic, n-methyl d-aspartate 2d]
GO:0007507	PROCESS	heart development	6.81e-05	0.0351	2.92	9006	156	336	17	[TGFB2 - transforming growth factor, beta 2, FBN1 - fibrillin 1, TGFBR1 - transforming growth factor, beta receptor 1, TGFBR2 - transforming growth factor, beta receptor ii (70/80kda), DNAH5 - dynein, axonemal, heavy chain 5, ASCL1 - achaete-scute complex homolog 1 (drosophila), PTEN - phosphatase and tensin homolog, WT1 - wilms tumor 1, CAD - carbamoyl-phosphate synthetase 2, aspartate transcarb…
GO:0009987	PROCESS	cellular process	7.55e-05	0.0375	1.08	9006	7695	336	310	[TTC7A - tetratricopeptide repeat domain 7a, MECR - mitochondrial trans-2-enoyl-coa reductase, TUBGCP5 - tubulin, gamma complex associated protein 5, PLOD3 - procollagen-lysine, 2-oxoglutarate 5-dioxygenase 3, IVD - isovaleryl-coa dehydrogenase, WAS - wiskott-aldrich syndrome, SH3PXD2A - sh3 and px domains 2a, DMRTA2 - dmrt-like family a2, BLVRA - biliverdin reductase a, ABCA4 - atp-binding casse…
GO:0045747	PROCESS	positive regulation of Notch signaling pathway	7.71e-05	0.0371	5.5	9006	39	336	8	[TGFB2 - transforming growth factor, beta 2, SRC - v-src avian sarcoma (schmidt-ruppin a-2) viral oncogene homolog, NOTCH1 - notch 1, CREBBP - creb binding protein, TP63 - tumor protein p63, ASCL1 - achaete-scute complex homolog 1 (drosophila), STAT3 - signal transducer and activator of transcription 3 (acute-phase response factor), EP300 - e1a binding protein p300]
GO:0016043	PROCESS	cellular component organization	8.53e-05	0.0397	1.28	9006	3207	336	153	[FBLN5 - fibulin 5, FBN1 - fibrillin 1, TUBGCP5 - tubulin, gamma complex associated protein 5, TBCK - tbc1 domain containing kinase, PLOD3 - procollagen-lysine, 2-oxoglutarate 5-dioxygenase 3, WAS - wiskott-aldrich syndrome, ATP11A - atpase, class vi, type 11a, TOP3A - topoisomerase (dna) iii alpha, SH3PXD2A - sh3 and px domains 2a, CYFIP2 - cytoplasmic fmr1 interacting protein 2, ABCA4 - atp-bin…
GO:0009891	PROCESS	positive regulation of biosynthetic process	8.94e-05	0.0402	1.54	9006	1233	336	71	[SRC - v-src avian sarcoma (schmidt-ruppin a-2) viral oncogene homolog, FOS - fbj murine osteosarcoma viral oncogene homolog, DEAF1 - deaf1 transcription factor, WAS - wiskott-aldrich syndrome, EBF3 - early b-cell factor 3, RERE - arginine-glutamic acid dipeptide (re) repeats, TBK1 - tank-binding kinase 1, TFAP2B - transcription factor ap-2 beta (activating enhancer binding protein 2 beta), PQBP1…
GO:0031328	PROCESS	positive regulation of cellular biosynthetic process	0.000102	0.0448	1.54	9006	1216	336	70	[SRC - v-src avian sarcoma (schmidt-ruppin a-2) viral oncogene homolog, FOS - fbj murine osteosarcoma viral oncogene homolog, DEAF1 - deaf1 transcription factor, WAS - wiskott-aldrich syndrome, EBF3 - early b-cell factor 3, RERE - arginine-glutamic acid dipeptide (re) repeats, TBK1 - tank-binding kinase 1, TFAP2B - transcription factor ap-2 beta (activating enhancer binding protein 2 beta), PQBP1…
GO:1903508	PROCESS	positive regulation of nucleic acid-templated transcription	0.000109	0.0464	1.6	9006	1020	336	61	[SRC - v-src avian sarcoma (schmidt-ruppin a-2) viral oncogene homolog, FOS - fbj murine osteosarcoma viral oncogene homolog, DEAF1 - deaf1 transcription factor, WAS - wiskott-aldrich syndrome, EBF3 - early b-cell factor 3, RERE - arginine-glutamic acid dipeptide (re) repeats, TBK1 - tank-binding kinase 1, TFAP2B - transcription factor ap-2 beta (activating enhancer binding protein 2 beta), PQBP1…
GO:0045893	PROCESS	positive regulation of transcription, DNA-templated	0.000109	0.045	1.6	9006	1020	336	61	[SRC - v-src avian sarcoma (schmidt-ruppin a-2) viral oncogene homolog, FOS - fbj murine osteosarcoma viral oncogene homolog, DEAF1 - deaf1 transcription factor, WAS - wiskott-aldrich syndrome, EBF3 - early b-cell factor 3, RERE - arginine-glutamic acid dipeptide (re) repeats, TBK1 - tank-binding kinase 1, TFAP2B - transcription factor ap-2 beta (activating enhancer binding protein 2 beta), PQBP1…
GO:1902680	PROCESS	positive regulation of RNA biosynthetic process	0.000109	0.0438	1.6	9006	1020	336	61	[SRC - v-src avian sarcoma (schmidt-ruppin a-2) viral oncogene homolog, FOS - fbj murine osteosarcoma viral oncogene homolog, DEAF1 - deaf1 transcription factor, WAS - wiskott-aldrich syndrome, EBF3 - early b-cell factor 3, RERE - arginine-glutamic acid dipeptide (re) repeats, TBK1 - tank-binding kinase 1, TFAP2B - transcription factor ap-2 beta (activating enhancer binding protein 2 beta), PQBP1…
GO:0071840	PROCESS	cellular component organization or biogenesis	0.000117	0.0455	1.27	9006	3225	336	153	[FBLN5 - fibulin 5, FBN1 - fibrillin 1, TUBGCP5 - tubulin, gamma complex associated protein 5, TBCK - tbc1 domain containing kinase, PLOD3 - procollagen-lysine, 2-oxoglutarate 5-dioxygenase 3, WAS - wiskott-aldrich syndrome, ATP11A - atpase, class vi, type 11a, TOP3A - topoisomerase (dna) iii alpha, SH3PXD2A - sh3 and px domains 2a, CYFIP2 - cytoplasmic fmr1 interacting protein 2, ABCA4 - atp-bin…
GO:0044057	PROCESS	regulation of system process	0.000118	0.0446	2.04	9006	407	336	31	[EPB41 - erythrocyte membrane protein band 4.1 (elliptocytosis 1, rh-linked), SRC - v-src avian sarcoma (schmidt-ruppin a-2) viral oncogene homolog, STIM1 - stromal interaction molecule 1, PTEN - phosphatase and tensin homolog, NKX2-5 - nk2 homeobox 5, SLC22A5 - solute carrier family 22 (organic cation/carnitine transporter), member 5, ADA - adenosine deaminase, MECP2 - methyl cpg binding protein…
GO:0009888	PROCESS	tissue development	0.000118	0.0436	2.01	9006	426	336	32	[STIM1 - stromal interaction molecule 1, PLOD3 - procollagen-lysine, 2-oxoglutarate 5-dioxygenase 3, PTEN - phosphatase and tensin homolog, WAS - wiskott-aldrich syndrome, NKX2-5 - nk2 homeobox 5, EXT1 - exostosin glycosyltransferase 1, KDR - kinase insert domain receptor (a type iii receptor tyrosine kinase), TFAP2B - transcription factor ap-2 beta (activating enhancer binding protein 2 beta), M…
GO:0062043	PROCESS	positive regulation of cardiac epithelial to mesenchymal transition	0.000118	0.0426	13.4	9006	8	336	4	[TGFB2 - transforming growth factor, beta 2, NOTCH1 - notch 1, TGFBR1 - transforming growth factor, beta receptor 1, TGFBR2 - transforming growth factor, beta receptor ii (70/80kda)]
GO:2000026	PROCESS	regulation of multicellular organismal development	0.00012	0.0423	1.49	9006	1403	336	78	[CRK - v-crk avian sarcoma virus ct10 oncogene homolog, SRC - v-src avian sarcoma (schmidt-ruppin a-2) viral oncogene homolog, FBN1 - fibrillin 1, FOS - fbj murine osteosarcoma viral oncogene homolog, DEAF1 - deaf1 transcription factor, AP2B1 - adaptor-related protein complex 2, beta 1 subunit, SOCS1 - suppressor of cytokine signaling 1, DMRTA2 - dmrt-like family a2, PQBP1 - polyglutamine binding…
GO:0050793	PROCESS	regulation of developmental process	0.000121	0.0415	1.43	9006	1727	336	92	[EPB41 - erythrocyte membrane protein band 4.1 (elliptocytosis 1, rh-linked), CRK - v-crk avian sarcoma virus ct10 oncogene homolog, SRC - v-src avian sarcoma (schmidt-ruppin a-2) viral oncogene homolog, FBN1 - fibrillin 1, FOS - fbj murine osteosarcoma viral oncogene homolog, DEAF1 - deaf1 transcription factor, AP2B1 - adaptor-related protein complex 2, beta 1 subunit, SOCS1 - suppressor of cyto…
GO:0045165	PROCESS	cell fate commitment	0.000123	0.0411	3.35	9006	104	336	13	[TBR1 - t-box, brain, 1, TGFBR1 - transforming growth factor, beta receptor 1, ASCL1 - achaete-scute complex homolog 1 (drosophila), PAX6 - paired box 6, PITX1 - paired-like homeodomain 1, WT1 - wilms tumor 1, EXT1 - exostosin glycosyltransferase 1, MITF - microphthalmia-associated transcription factor, NOTCH1 - notch 1, STAT3 - signal transducer and activator of transcription 3 (acute-phase resp…
GO:1901652	PROCESS	response to peptide	0.000142	0.0466	2.27	9006	283	336	24	[CRK - v-crk avian sarcoma virus ct10 oncogene homolog, FBN1 - fibrillin 1, SRC - v-src avian sarcoma (schmidt-ruppin a-2) viral oncogene homolog, MMP2 - matrix metallopeptidase 2 (gelatinase a, 72kda gelatinase, 72kda type iv collagenase), IGF1R - insulin-like growth factor 1 receptor, PTEN - phosphatase and tensin homolog, MYO5A - myosin va (heavy chain 12, myoxin), YWHAG - tyrosine 3-monooxyge…
GO:0072080	PROCESS	nephron tubule development	0.000155	0.0495	8.93	9006	15	336	5	[NOTCH1 - notch 1, PAX2 - paired box 2, HNF1B - hnf1 homeobox b, PKD1 - polycystic kidney disease 1 (autosomal dominant), TFAP2B - transcription factor ap-2 beta (activating enhancer binding protein 2 beta)]
GO:0043167	FUNCTION	ion binding	8.33e-09	3.43e-05	1.38	9006	3545	336	183	[FBLN5 - fibulin 5, PLCB4 - phospholipase c, beta 4, FBN1 - fibrillin 1, CIB2 - calcium and integrin binding family member 2, TBCK - tbc1 domain containing kinase, PLOD3 - procollagen-lysine, 2-oxoglutarate 5-dioxygenase 3, DEAF1 - deaf1 transcription factor, IVD - isovaleryl-coa dehydrogenase, ABCB11 - atp-binding cassette, sub-family b (mdr/tap), member 11, NARS2 - asparaginyl-trna synthetase 2…
GO:0032555	FUNCTION	purine ribonucleotide binding	7.44e-08	0.000153	1.78	9006	1220	336	81	[GLYCTK - glycerate kinase, SRC - v-src avian sarcoma (schmidt-ruppin a-2) viral oncogene homolog, TBCK - tbc1 domain containing kinase, ABCB11 - atp-binding cassette, sub-family b (mdr/tap), member 11, NARS2 - asparaginyl-trna synthetase 2, mitochondrial (putative), ATP13A3 - atpase type 13a3, CAD - carbamoyl-phosphate synthetase 2, aspartate transcarbamylase, and dihydroorotase, ATP11A - atpase…
GO:0017076	FUNCTION	purine nucleotide binding	1.03e-07	0.000141	1.77	9006	1229	336	81	[GLYCTK - glycerate kinase, SRC - v-src avian sarcoma (schmidt-ruppin a-2) viral oncogene homolog, TBCK - tbc1 domain containing kinase, ABCB11 - atp-binding cassette, sub-family b (mdr/tap), member 11, NARS2 - asparaginyl-trna synthetase 2, mitochondrial (putative), ATP13A3 - atpase type 13a3, CAD - carbamoyl-phosphate synthetase 2, aspartate transcarbamylase, and dihydroorotase, ATP11A - atpase…
GO:0032553	FUNCTION	ribonucleotide binding	1.1e-07	0.000114	1.76	9006	1231	336	81	[GLYCTK - glycerate kinase, SRC - v-src avian sarcoma (schmidt-ruppin a-2) viral oncogene homolog, TBCK - tbc1 domain containing kinase, ABCB11 - atp-binding cassette, sub-family b (mdr/tap), member 11, NARS2 - asparaginyl-trna synthetase 2, mitochondrial (putative), ATP13A3 - atpase type 13a3, CAD - carbamoyl-phosphate synthetase 2, aspartate transcarbamylase, and dihydroorotase, ATP11A - atpase…
GO:0032559	FUNCTION	adenyl ribonucleotide binding	1.55e-07	0.000128	1.83	9006	1053	336	72	[GLYCTK - glycerate kinase, SRC - v-src avian sarcoma (schmidt-ruppin a-2) viral oncogene homolog, TBCK - tbc1 domain containing kinase, ABCB11 - atp-binding cassette, sub-family b (mdr/tap), member 11, NARS2 - asparaginyl-trna synthetase 2, mitochondrial (putative), ATP13A3 - atpase type 13a3, CAD - carbamoyl-phosphate synthetase 2, aspartate transcarbamylase, and dihydroorotase, ATP11A - atpase…
GO:0030554	FUNCTION	adenyl nucleotide binding	2.02e-07	0.000138	1.82	9006	1060	336	72	[GLYCTK - glycerate kinase, SRC - v-src avian sarcoma (schmidt-ruppin a-2) viral oncogene homolog, TBCK - tbc1 domain containing kinase, ABCB11 - atp-binding cassette, sub-family b (mdr/tap), member 11, NARS2 - asparaginyl-trna synthetase 2, mitochondrial (putative), ATP13A3 - atpase type 13a3, CAD - carbamoyl-phosphate synthetase 2, aspartate transcarbamylase, and dihydroorotase, ATP11A - atpase…
GO:0035639	FUNCTION	purine ribonucleoside triphosphate binding	2.26e-07	0.000133	1.77	9006	1167	336	77	[GLYCTK - glycerate kinase, SRC - v-src avian sarcoma (schmidt-ruppin a-2) viral oncogene homolog, TBCK - tbc1 domain containing kinase, ABCB11 - atp-binding cassette, sub-family b (mdr/tap), member 11, NARS2 - asparaginyl-trna synthetase 2, mitochondrial (putative), ATP13A3 - atpase type 13a3, CAD - carbamoyl-phosphate synthetase 2, aspartate transcarbamylase, and dihydroorotase, ATP11A - atpase…
GO:0016887	FUNCTION	ATPase activity	2.73e-07	0.000141	2.87	9006	271	336	29	[ATRX - alpha thalassemia/mental retardation syndrome x-linked, ABCB11 - atp-binding cassette, sub-family b (mdr/tap), member 11, ATP13A3 - atpase type 13a3, MYO5A - myosin va (heavy chain 12, myoxin), ATP11A - atpase, class vi, type 11a, DNAH1 - dynein, axonemal, heavy chain 1, CHD1L - chromodomain helicase dna binding protein 1-like, ABCA4 - atp-binding cassette, sub-family a (abc1), member 4, …
GO:0005524	FUNCTION	ATP binding	2.79e-07	0.000128	1.84	9006	1007	336	69	[GLYCTK - glycerate kinase, SRC - v-src avian sarcoma (schmidt-ruppin a-2) viral oncogene homolog, TBCK - tbc1 domain containing kinase, ABCB11 - atp-binding cassette, sub-family b (mdr/tap), member 11, NARS2 - asparaginyl-trna synthetase 2, mitochondrial (putative), ATP13A3 - atpase type 13a3, CAD - carbamoyl-phosphate synthetase 2, aspartate transcarbamylase, and dihydroorotase, ATP11A - atpase…
GO:0043168	FUNCTION	anion binding	5.79e-07	0.000238	1.55	9006	1812	336	105	[FBN1 - fibrillin 1, TBCK - tbc1 domain containing kinase, PLOD3 - procollagen-lysine, 2-oxoglutarate 5-dioxygenase 3, ABCB11 - atp-binding cassette, sub-family b (mdr/tap), member 11, NARS2 - asparaginyl-trna synthetase 2, mitochondrial (putative), IVD - isovaleryl-coa dehydrogenase, ATP11A - atpase, class vi, type 11a, PDE5A - phosphodiesterase 5a, cgmp-specific, SLC22A5 - solute carrier family…
GO:0036094	FUNCTION	small molecule binding	9.73e-07	0.000364	1.58	9006	1649	336	97	[TBCK - tbc1 domain containing kinase, PLOD3 - procollagen-lysine, 2-oxoglutarate 5-dioxygenase 3, ABCB11 - atp-binding cassette, sub-family b (mdr/tap), member 11, NARS2 - asparaginyl-trna synthetase 2, mitochondrial (putative), IVD - isovaleryl-coa dehydrogenase, ATP11A - atpase, class vi, type 11a, PDE5A - phosphodiesterase 5a, cgmp-specific, SLC22A5 - solute carrier family 22 (organic cation/…
GO:0000166	FUNCTION	nucleotide binding	1.08e-06	0.00037	1.64	9006	1386	336	85	[GLYCTK - glycerate kinase, SRC - v-src avian sarcoma (schmidt-ruppin a-2) viral oncogene homolog, TBCK - tbc1 domain containing kinase, ABCB11 - atp-binding cassette, sub-family b (mdr/tap), member 11, NARS2 - asparaginyl-trna synthetase 2, mitochondrial (putative), IVD - isovaleryl-coa dehydrogenase, ATP13A3 - atpase type 13a3, CAD - carbamoyl-phosphate synthetase 2, aspartate transcarbamylase,…
GO:1901265	FUNCTION	nucleoside phosphate binding	1.08e-06	0.000342	1.64	9006	1386	336	85	[GLYCTK - glycerate kinase, SRC - v-src avian sarcoma (schmidt-ruppin a-2) viral oncogene homolog, TBCK - tbc1 domain containing kinase, ABCB11 - atp-binding cassette, sub-family b (mdr/tap), member 11, NARS2 - asparaginyl-trna synthetase 2, mitochondrial (putative), IVD - isovaleryl-coa dehydrogenase, ATP13A3 - atpase type 13a3, CAD - carbamoyl-phosphate synthetase 2, aspartate transcarbamylase,…
GO:0097367	FUNCTION	carbohydrate derivative binding	1.08e-06	0.000318	1.62	9006	1452	336	88	[GLYCTK - glycerate kinase, SRC - v-src avian sarcoma (schmidt-ruppin a-2) viral oncogene homolog, FBN1 - fibrillin 1, TBCK - tbc1 domain containing kinase, ABCB11 - atp-binding cassette, sub-family b (mdr/tap), member 11, NARS2 - asparaginyl-trna synthetase 2, mitochondrial (putative), ATP13A3 - atpase type 13a3, CAD - carbamoyl-phosphate synthetase 2, aspartate transcarbamylase, and dihydroorot…
GO:0042623	FUNCTION	ATPase activity, coupled	1.08e-06	0.000297	3.13	9006	197	336	23	[AFG3L2 - afg3 atpase family member 3-like 2 (s. cerevisiae), ATP2C1 - atpase, ca++ transporting, type 2c, member 1, IGHMBP2 - immunoglobulin mu binding protein 2, ATP4A - atpase, h+/k+ exchanging, alpha polypeptide, ATRX - alpha thalassemia/mental retardation syndrome x-linked, LONP1 - lon peptidase 1, mitochondrial, DNAH10 - dynein, axonemal, heavy chain 10, ABCB11 - atp-binding cassette, sub-f…
GO:0008144	FUNCTION	drug binding	1.19e-06	0.000307	1.72	9006	1152	336	74	[GLYCTK - glycerate kinase, SRC - v-src avian sarcoma (schmidt-ruppin a-2) viral oncogene homolog, TBCK - tbc1 domain containing kinase, ABCB11 - atp-binding cassette, sub-family b (mdr/tap), member 11, NARS2 - asparaginyl-trna synthetase 2, mitochondrial (putative), ATP13A3 - atpase type 13a3, CAD - carbamoyl-phosphate synthetase 2, aspartate transcarbamylase, and dihydroorotase, ATP11A - atpase…
GO:0017111	FUNCTION	nucleoside-triphosphatase activity	2.67e-06	0.000646	2.14	9006	513	336	41	[AGAP1 - arfgap with gtpase domain, ankyrin repeat and ph domain 1, ATRX - alpha thalassemia/mental retardation syndrome x-linked, ABCB11 - atp-binding cassette, sub-family b (mdr/tap), member 11, ATP13A3 - atpase type 13a3, MYO5A - myosin va (heavy chain 12, myoxin), ATP11A - atpase, class vi, type 11a, CHD1L - chromodomain helicase dna binding protein 1-like, DNAH1 - dynein, axonemal, heavy cha…
GO:1901363	FUNCTION	heterocyclic compound binding	5.44e-06	0.00124	1.33	9006	3139	336	156	[TBCK - tbc1 domain containing kinase, DEAF1 - deaf1 transcription factor, IVD - isovaleryl-coa dehydrogenase, NARS2 - asparaginyl-trna synthetase 2, mitochondrial (putative), ABCB11 - atp-binding cassette, sub-family b (mdr/tap), member 11, ATP11A - atpase, class vi, type 11a, TOP3A - topoisomerase (dna) iii alpha, PDE5A - phosphodiesterase 5a, cgmp-specific, SLC22A5 - solute carrier family 22 (…
GO:0016462	FUNCTION	pyrophosphatase activity	6.31e-06	0.00137	2.07	9006	531	336	41	[AGAP1 - arfgap with gtpase domain, ankyrin repeat and ph domain 1, ATRX - alpha thalassemia/mental retardation syndrome x-linked, ABCB11 - atp-binding cassette, sub-family b (mdr/tap), member 11, ATP13A3 - atpase type 13a3, MYO5A - myosin va (heavy chain 12, myoxin), ATP11A - atpase, class vi, type 11a, CHD1L - chromodomain helicase dna binding protein 1-like, DNAH1 - dynein, axonemal, heavy cha…
GO:0016817	FUNCTION	hydrolase activity, acting on acid anhydrides	6.31e-06	0.0013	2.07	9006	531	336	41	[AGAP1 - arfgap with gtpase domain, ankyrin repeat and ph domain 1, ATRX - alpha thalassemia/mental retardation syndrome x-linked, ABCB11 - atp-binding cassette, sub-family b (mdr/tap), member 11, ATP13A3 - atpase type 13a3, MYO5A - myosin va (heavy chain 12, myoxin), ATP11A - atpase, class vi, type 11a, CHD1L - chromodomain helicase dna binding protein 1-like, DNAH1 - dynein, axonemal, heavy cha…
GO:0016818	FUNCTION	hydrolase activity, acting on acid anhydrides, in phosphorus-containing anhydrides	6.31e-06	0.00124	2.07	9006	531	336	41	[AGAP1 - arfgap with gtpase domain, ankyrin repeat and ph domain 1, ATRX - alpha thalassemia/mental retardation syndrome x-linked, ABCB11 - atp-binding cassette, sub-family b (mdr/tap), member 11, ATP13A3 - atpase type 13a3, MYO5A - myosin va (heavy chain 12, myoxin), ATP11A - atpase, class vi, type 11a, CHD1L - chromodomain helicase dna binding protein 1-like, DNAH1 - dynein, axonemal, heavy cha…
GO:0022849	FUNCTION	glutamate-gated calcium ion channel activity	9.24e-06	0.00173	21.44	9006	5	336	4	[GRIN1 - glutamate receptor, ionotropic, n-methyl d-aspartate 1, GRIN2A - glutamate receptor, ionotropic, n-methyl d-aspartate 2a, GRIN2C - glutamate receptor, ionotropic, n-methyl d-aspartate 2c, GRIN2D - glutamate receptor, ionotropic, n-methyl d-aspartate 2d]
GO:0019904	FUNCTION	protein domain specific binding	1.29e-05	0.00231	2.13	9006	453	336	36	[SKI - v-ski avian sarcoma viral oncogene homolog, CRK - v-crk avian sarcoma virus ct10 oncogene homolog, TCF12 - transcription factor 12, SRC - v-src avian sarcoma (schmidt-ruppin a-2) viral oncogene homolog, ATRX - alpha thalassemia/mental retardation syndrome x-linked, PTEN - phosphatase and tensin homolog, WAS - wiskott-aldrich syndrome, YWHAG - tyrosine 3-monooxygenase/tryptophan 5-monooxyge…
GO:0097159	FUNCTION	organic cyclic compound binding	1.51e-05	0.00258	1.31	9006	3190	336	156	[TBCK - tbc1 domain containing kinase, DEAF1 - deaf1 transcription factor, IVD - isovaleryl-coa dehydrogenase, NARS2 - asparaginyl-trna synthetase 2, mitochondrial (putative), ABCB11 - atp-binding cassette, sub-family b (mdr/tap), member 11, ATP11A - atpase, class vi, type 11a, TOP3A - topoisomerase (dna) iii alpha, PDE5A - phosphodiesterase 5a, cgmp-specific, SLC22A5 - solute carrier family 22 (…
GO:0008066	FUNCTION	glutamate receptor activity	4.4e-05	0.00724	6.95	9006	27	336	7	[GRM4 - glutamate receptor, metabotropic 4, GRM7 - glutamate receptor, metabotropic 7, GRIN1 - glutamate receptor, ionotropic, n-methyl d-aspartate 1, GRIN2A - glutamate receptor, ionotropic, n-methyl d-aspartate 2a, GRIN2C - glutamate receptor, ionotropic, n-methyl d-aspartate 2c, GRIN2D - glutamate receptor, ionotropic, n-methyl d-aspartate 2d, GRIA3 - glutamate receptor, ionotropic, ampa 3]
GO:0016787	FUNCTION	hydrolase activity	5.07e-05	0.00802	1.52	9006	1413	336	80	[PLCB4 - phospholipase c, beta 4, ABCB11 - atp-binding cassette, sub-family b (mdr/tap), member 11, ATP13A3 - atpase type 13a3, CAD - carbamoyl-phosphate synthetase 2, aspartate transcarbamylase, and dihydroorotase, ATP11A - atpase, class vi, type 11a, MTMR9 - myotubularin related protein 9, PDE5A - phosphodiesterase 5a, cgmp-specific, ABCA4 - atp-binding cassette, sub-family a (abc1), member 4, …
GO:0022843	FUNCTION	voltage-gated cation channel activity	0.0001	0.0153	3.42	9006	102	336	13	[CACNA1E - calcium channel, voltage-dependent, r type, alpha 1e subunit, KCNB1 - potassium voltage-gated channel, shab-related subfamily, member 1, CACNA1H - calcium channel, voltage-dependent, t type, alpha 1h subunit, GRIN1 - glutamate receptor, ionotropic, n-methyl d-aspartate 1, GRIN2A - glutamate receptor, ionotropic, n-methyl d-aspartate 2a, KCNT1 - potassium channel, subfamily t, member 1,…
GO:0004972	FUNCTION	NMDA glutamate receptor activity	0.000118	0.0174	13.4	9006	8	336	4	[GRIN1 - glutamate receptor, ionotropic, n-methyl d-aspartate 1, GRIN2A - glutamate receptor, ionotropic, n-methyl d-aspartate 2a, GRIN2C - glutamate receptor, ionotropic, n-methyl d-aspartate 2c, GRIN2D - glutamate receptor, ionotropic, n-methyl d-aspartate 2d]
GO:0099604	FUNCTION	ligand-gated calcium channel activity	0.000196	0.0278	6.7	9006	24	336	6	[GRIN1 - glutamate receptor, ionotropic, n-methyl d-aspartate 1, GRIN2A - glutamate receptor, ionotropic, n-methyl d-aspartate 2a, RYR1 - ryanodine receptor 1 (skeletal), GRIN2C - glutamate receptor, ionotropic, n-methyl d-aspartate 2c, GRIN2D - glutamate receptor, ionotropic, n-methyl d-aspartate 2d, RYR3 - ryanodine receptor 3]
GO:0016812	FUNCTION	hydrolase activity, acting on carbon-nitrogen (but not peptide) bonds, in cyclic amides	0.0002	0.0275	20.1	9006	4	336	3	[DPYS - dihydropyrimidinase, OPLAH - 5-oxoprolinase (atp-hydrolysing), CAD - carbamoyl-phosphate synthetase 2, aspartate transcarbamylase, and dihydroorotase]
GO:0046872	FUNCTION	metal ion binding	0.000215	0.0285	1.34	9006	2283	336	114	[PLCB4 - phospholipase c, beta 4, FBLN5 - fibulin 5, FBN1 - fibrillin 1, CIB2 - calcium and integrin binding family member 2, PLOD3 - procollagen-lysine, 2-oxoglutarate 5-dioxygenase 3, DEAF1 - deaf1 transcription factor, ATP11A - atpase, class vi, type 11a, TOP3A - topoisomerase (dna) iii alpha, PDE5A - phosphodiesterase 5a, cgmp-specific, DMRTA2 - dmrt-like family a2, BLVRA - biliverdin reducta…
GO:0003677	FUNCTION	DNA binding	0.00022	0.0282	1.51	9006	1224	336	69	[FOS - fbj murine osteosarcoma viral oncogene homolog, IRX2 - iroquois homeobox 2, DEAF1 - deaf1 transcription factor, EBF3 - early b-cell factor 3, RERE - arginine-glutamic acid dipeptide (re) repeats, PPP1R10 - protein phosphatase 1, regulatory subunit 10, TOP3A - topoisomerase (dna) iii alpha, TFAP2B - transcription factor ap-2 beta (activating enhancer binding protein 2 beta), DMRTA2 - dmrt-l…
GO:0043169	FUNCTION	cation binding	0.000245	0.0305	1.33	9006	2339	336	116	[PLCB4 - phospholipase c, beta 4, FBLN5 - fibulin 5, FBN1 - fibrillin 1, CIB2 - calcium and integrin binding family member 2, PLOD3 - procollagen-lysine, 2-oxoglutarate 5-dioxygenase 3, DEAF1 - deaf1 transcription factor, ATP11A - atpase, class vi, type 11a, TOP3A - topoisomerase (dna) iii alpha, PDE5A - phosphodiesterase 5a, cgmp-specific, DMRTA2 - dmrt-like family a2, BLVRA - biliverdin reducta…
GO:0051219	FUNCTION	phosphoprotein binding	0.000445	0.0538	3.89	9006	62	336	9	[EPB41 - erythrocyte membrane protein band 4.1 (elliptocytosis 1, rh-linked), CRK - v-crk avian sarcoma virus ct10 oncogene homolog, PTPN11 - protein tyrosine phosphatase, non-receptor type 11, SRC - v-src avian sarcoma (schmidt-ruppin a-2) viral oncogene homolog, UBASH3B - ubiquitin associated and sh3 domain containing b, DPYS - dihydropyrimidinase, MID1 - midline 1 (opitz/bbb syndrome), MTOR - …
GO:0003824	FUNCTION	catalytic activity	0.000507	0.0596	1.25	9006	3186	336	148	[MECR - mitochondrial trans-2-enoyl-coa reductase, PLCB4 - phospholipase c, beta 4, TBCK - tbc1 domain containing kinase, PLOD3 - procollagen-lysine, 2-oxoglutarate 5-dioxygenase 3, IVD - isovaleryl-coa dehydrogenase, NARS2 - asparaginyl-trna synthetase 2, mitochondrial (putative), ABCB11 - atp-binding cassette, sub-family b (mdr/tap), member 11, ALG2 - alg2, alpha-1,3/1,6-mannosyltransferase, LS…
GO:0004970	FUNCTION	ionotropic glutamate receptor activity	0.000529	0.0605	7.05	9006	19	336	5	[GRIN1 - glutamate receptor, ionotropic, n-methyl d-aspartate 1, GRIN2A - glutamate receptor, ionotropic, n-methyl d-aspartate 2a, GRIN2C - glutamate receptor, ionotropic, n-methyl d-aspartate 2c, GRIN2D - glutamate receptor, ionotropic, n-methyl d-aspartate 2d, GRIA3 - glutamate receptor, ionotropic, ampa 3]
GO:0008134	FUNCTION	transcription factor binding	0.000627	0.0697	1.88	9006	428	336	30	[SKI - v-ski avian sarcoma viral oncogene homolog, TCF12 - transcription factor 12, DRAP1 - dr1-associated protein 1 (negative cofactor 2 alpha), SRC - v-src avian sarcoma (schmidt-ruppin a-2) viral oncogene homolog, FOS - fbj murine osteosarcoma viral oncogene homolog, KAT6A - k(lysine) acetyltransferase 6a, NKX2-5 - nk2 homeobox 5, RERE - arginine-glutamic acid dipeptide (re) repeats, MECP2 - m…
GO:0015267	FUNCTION	channel activity	0.00064	0.0693	2.02	9006	332	336	25	[CACNA1E - calcium channel, voltage-dependent, r type, alpha 1e subunit, KCNQ2 - potassium voltage-gated channel, kqt-like subfamily, member 2, PIEZO1 - piezo-type mechanosensitive ion channel component 1, GRIA3 - glutamate receptor, ionotropic, ampa 3, KCNA3 - potassium voltage-gated channel, shaker-related subfamily, member 3, KCNB1 - potassium voltage-gated channel, shab-related subfamily, mem…
GO:0043565	FUNCTION	sequence-specific DNA binding	0.000667	0.0704	1.59	9006	825	336	49	[FOS - fbj murine osteosarcoma viral oncogene homolog, IRX2 - iroquois homeobox 2, DEAF1 - deaf1 transcription factor, EBF3 - early b-cell factor 3, RERE - arginine-glutamic acid dipeptide (re) repeats, TFAP2B - transcription factor ap-2 beta (activating enhancer binding protein 2 beta), DMRTA2 - dmrt-like family a2, MECP2 - methyl cpg binding protein 2 (rett syndrome), SMARCA2 - swi/snf related,…
GO:0022803	FUNCTION	passive transmembrane transporter activity	0.000669	0.0688	2.01	9006	333	336	25	[CACNA1E - calcium channel, voltage-dependent, r type, alpha 1e subunit, KCNQ2 - potassium voltage-gated channel, kqt-like subfamily, member 2, PIEZO1 - piezo-type mechanosensitive ion channel component 1, GRIA3 - glutamate receptor, ionotropic, ampa 3, KCNA3 - potassium voltage-gated channel, shaker-related subfamily, member 3, KCNB1 - potassium voltage-gated channel, shab-related subfamily, mem…
GO:0019899	FUNCTION	enzyme binding	0.000696	0.0699	1.44	9006	1343	336	72	[CRK - v-crk avian sarcoma virus ct10 oncogene homolog, SRC - v-src avian sarcoma (schmidt-ruppin a-2) viral oncogene homolog, WAS - wiskott-aldrich syndrome, CAD - carbamoyl-phosphate synthetase 2, aspartate transcarbamylase, and dihydroorotase, SOCS1 - suppressor of cytokine signaling 1, IQSEC2 - iq motif and sec7 domain 2, MTMR9 - myotubularin related protein 9, TBK1 - tank-binding kinase 1, S…
GO:0015075	FUNCTION	ion transmembrane transporter activity	0.000746	0.073	1.71	9006	595	336	38	[CACNA1E - calcium channel, voltage-dependent, r type, alpha 1e subunit, SLC35D1 - solute carrier family 35 (udp-glca/udp-galnac transporter), member d1, SLCO5A1 - solute carrier organic anion transporter family, member 5a1, KCNQ2 - potassium voltage-gated channel, kqt-like subfamily, member 2, ABCB11 - atp-binding cassette, sub-family b (mdr/tap), member 11, PIEZO1 - piezo-type mechanosensitive …
GO:0042802	FUNCTION	identical protein binding	0.000756	0.0723	1.46	9006	1209	336	66	[FBLN5 - fibulin 5, FBN1 - fibrillin 1, CIB2 - calcium and integrin binding family member 2, IVD - isovaleryl-coa dehydrogenase, WAS - wiskott-aldrich syndrome, CAD - carbamoyl-phosphate synthetase 2, aspartate transcarbamylase, and dihydroorotase, TBK1 - tank-binding kinase 1, TFAP2B - transcription factor ap-2 beta (activating enhancer binding protein 2 beta), ALDH4A1 - aldehyde dehydrogenase 4…
GO:0005244	FUNCTION	voltage-gated ion channel activity	0.000766	0.0716	2.66	9006	141	336	14	[CACNA1E - calcium channel, voltage-dependent, r type, alpha 1e subunit, KCNB1 - potassium voltage-gated channel, shab-related subfamily, member 1, CACNA1H - calcium channel, voltage-dependent, t type, alpha 1h subunit, GRIN1 - glutamate receptor, ionotropic, n-methyl d-aspartate 1, GRIN2A - glutamate receptor, ionotropic, n-methyl d-aspartate 2a, KCNT1 - potassium channel, subfamily t, member 1,…
GO:0022832	FUNCTION	voltage-gated channel activity	0.000766	0.07	2.66	9006	141	336	14	[CACNA1E - calcium channel, voltage-dependent, r type, alpha 1e subunit, KCNB1 - potassium voltage-gated channel, shab-related subfamily, member 1, CACNA1H - calcium channel, voltage-dependent, t type, alpha 1h subunit, GRIN1 - glutamate receptor, ionotropic, n-methyl d-aspartate 1, GRIN2A - glutamate receptor, ionotropic, n-methyl d-aspartate 2a, KCNT1 - potassium channel, subfamily t, member 1,…
GO:0001067	FUNCTION	regulatory region nucleic acid binding	0.000804	0.0719	1.63	9006	724	336	44	[SKI - v-ski avian sarcoma viral oncogene homolog, TCF12 - transcription factor 12, DRAP1 - dr1-associated protein 1 (negative cofactor 2 alpha), FOS - fbj murine osteosarcoma viral oncogene homolog, IRX2 - iroquois homeobox 2, DEAF1 - deaf1 transcription factor, NKX2-5 - nk2 homeobox 5, EBF3 - early b-cell factor 3, MITF - microphthalmia-associated transcription factor, TFAP2B - transcription fa…
GO:0044212	FUNCTION	transcription regulatory region DNA binding	0.000804	0.0703	1.63	9006	724	336	44	[SKI - v-ski avian sarcoma viral oncogene homolog, TCF12 - transcription factor 12, DRAP1 - dr1-associated protein 1 (negative cofactor 2 alpha), FOS - fbj murine osteosarcoma viral oncogene homolog, IRX2 - iroquois homeobox 2, DEAF1 - deaf1 transcription factor, NKX2-5 - nk2 homeobox 5, EBF3 - early b-cell factor 3, MITF - microphthalmia-associated transcription factor, TFAP2B - transcription fa…
GO:0003690	FUNCTION	double-stranded DNA binding	0.00089	0.0763	1.58	9006	814	336	48	[SKI - v-ski avian sarcoma viral oncogene homolog, TCF12 - transcription factor 12, DRAP1 - dr1-associated protein 1 (negative cofactor 2 alpha), FOS - fbj murine osteosarcoma viral oncogene homolog, IRX2 - iroquois homeobox 2, DEAF1 - deaf1 transcription factor, NKX2-5 - nk2 homeobox 5, EBF3 - early b-cell factor 3, MITF - microphthalmia-associated transcription factor, TFAP2B - transcription fa…
