# Supplementary material for: Computational Analysis of MDR1 Variants Predicts Effect on Cancer Cells via their Effect on mRNA Folding
Source: PLoS Comput Biol. 2024 Dec 26;20(12):e1012685. doi: 10.1371/journal.pcbi.1012685 (PMC11670953; doi:10.1371/journal.pcbi.1012685)
Supplement: S6 Table — (XLSX) [file pcbi.1012685.s015.xlsx]

## Sheet: TCGA
GO Term	Catrogy	Description	P-value	FDR q-value	Enrichment	N	B	n	b	Genes
GO:0016787	FUNCTION	hydrolase activity	2e-06	0.0093	2.08	17659	2363	151	42	[KIF26A - kinesin family member 26a, INPP5A - inositol polyphosphate-5-phosphatase, 40kda, MAN2B2 - mannosidase, alpha, class 2b, member 2, ATP13A1 - atpase type 13a1, DDX17 - dead (asp-glu-ala-asp) box helicase 17, USP4 - ubiquitin specific peptidase 4 (proto-oncogene), TLL2 - tolloid-like 2, MAN2B1 - mannosidase, alpha, class 2b, member 1, EYA2 - eyes absent homolog 2 (drosophila), ADAM10 - ada…
GO:0017111	FUNCTION	nucleoside-triphosphatase activity	3.57e-06	0.00828	3.12	17659	787	151	21	[LONP2 - lon peptidase 2, peroxisomal, KIF26A - kinesin family member 26a, EEF1A2 - eukaryotic translation elongation factor 1 alpha 2, ATP13A1 - atpase type 13a1, ABCC8 - atp-binding cassette, sub-family c (cftr/mrp), member 8, DDX17 - dead (asp-glu-ala-asp) box helicase 17, RAB28 - rab28, member ras oncogene family, RAB4B - rab4b, member ras oncogene family, KIF22 - kinesin family member 22, RA…
GO:0016462	FUNCTION	pyrophosphatase activity	8.7e-06	0.0135	2.94	17659	834	151	21	[LONP2 - lon peptidase 2, peroxisomal, KIF26A - kinesin family member 26a, EEF1A2 - eukaryotic translation elongation factor 1 alpha 2, ATP13A1 - atpase type 13a1, ABCC8 - atp-binding cassette, sub-family c (cftr/mrp), member 8, DDX17 - dead (asp-glu-ala-asp) box helicase 17, RAB28 - rab28, member ras oncogene family, RAB4B - rab4b, member ras oncogene family, KIF22 - kinesin family member 22, RA…
GO:0005525	FUNCTION	GTP binding	8.83e-06	0.0103	4.39	17659	346	151	13	[PCK2 - phosphoenolpyruvate carboxykinase 2 (mitochondrial), EEF1A2 - eukaryotic translation elongation factor 1 alpha 2, RAB28 - rab28, member ras oncogene family, RAB4B - rab4b, member ras oncogene family, BMS1 - bms1 ribosome biogenesis factor, RAP2A - rap2a, member of ras oncogene family, ARL8B - adp-ribosylation factor-like 8b, RAP2B - rap2b, member of ras oncogene family, TUBA3C - tubulin, …
GO:0016817	FUNCTION	hydrolase activity, acting on acid anhydrides	9.02e-06	0.00839	2.94	17659	836	151	21	[LONP2 - lon peptidase 2, peroxisomal, KIF26A - kinesin family member 26a, EEF1A2 - eukaryotic translation elongation factor 1 alpha 2, ATP13A1 - atpase type 13a1, ABCC8 - atp-binding cassette, sub-family c (cftr/mrp), member 8, DDX17 - dead (asp-glu-ala-asp) box helicase 17, RAB28 - rab28, member ras oncogene family, RAB4B - rab4b, member ras oncogene family, KIF22 - kinesin family member 22, RA…
GO:0016818	FUNCTION	hydrolase activity, acting on acid anhydrides, in phosphorus-containing anhydrides	9.02e-06	0.00699	2.94	17659	836	151	21	[LONP2 - lon peptidase 2, peroxisomal, KIF26A - kinesin family member 26a, EEF1A2 - eukaryotic translation elongation factor 1 alpha 2, ATP13A1 - atpase type 13a1, ABCC8 - atp-binding cassette, sub-family c (cftr/mrp), member 8, DDX17 - dead (asp-glu-ala-asp) box helicase 17, RAB28 - rab28, member ras oncogene family, RAB4B - rab4b, member ras oncogene family, KIF22 - kinesin family member 22, RA…
GO:0032550	FUNCTION	purine ribonucleoside binding	1.03e-05	0.00683	4.33	17659	351	151	13	[PCK2 - phosphoenolpyruvate carboxykinase 2 (mitochondrial), EEF1A2 - eukaryotic translation elongation factor 1 alpha 2, RAB28 - rab28, member ras oncogene family, RAB4B - rab4b, member ras oncogene family, BMS1 - bms1 ribosome biogenesis factor, RAP2A - rap2a, member of ras oncogene family, ARL8B - adp-ribosylation factor-like 8b, RAP2B - rap2b, member of ras oncogene family, TUBA3C - tubulin, …
GO:0001883	FUNCTION	purine nucleoside binding	1.13e-05	0.00654	4.29	17659	354	151	13	[PCK2 - phosphoenolpyruvate carboxykinase 2 (mitochondrial), EEF1A2 - eukaryotic translation elongation factor 1 alpha 2, RAB28 - rab28, member ras oncogene family, RAB4B - rab4b, member ras oncogene family, BMS1 - bms1 ribosome biogenesis factor, RAP2A - rap2a, member of ras oncogene family, ARL8B - adp-ribosylation factor-like 8b, RAP2B - rap2b, member of ras oncogene family, TUBA3C - tubulin, …
GO:0032549	FUNCTION	ribonucleoside binding	1.16e-05	0.00599	4.28	17659	355	151	13	[PCK2 - phosphoenolpyruvate carboxykinase 2 (mitochondrial), EEF1A2 - eukaryotic translation elongation factor 1 alpha 2, RAB28 - rab28, member ras oncogene family, RAB4B - rab4b, member ras oncogene family, BMS1 - bms1 ribosome biogenesis factor, RAP2A - rap2a, member of ras oncogene family, ARL8B - adp-ribosylation factor-like 8b, RAP2B - rap2b, member of ras oncogene family, TUBA3C - tubulin, …
GO:0001882	FUNCTION	nucleoside binding	1.39e-05	0.00644	4.21	17659	361	151	13	[PCK2 - phosphoenolpyruvate carboxykinase 2 (mitochondrial), EEF1A2 - eukaryotic translation elongation factor 1 alpha 2, RAB28 - rab28, member ras oncogene family, RAB4B - rab4b, member ras oncogene family, BMS1 - bms1 ribosome biogenesis factor, RAP2A - rap2a, member of ras oncogene family, ARL8B - adp-ribosylation factor-like 8b, RAP2B - rap2b, member of ras oncogene family, TUBA3C - tubulin, …
GO:0019001	FUNCTION	guanyl nucleotide binding	1.65e-05	0.00697	4.14	17659	367	151	13	[PCK2 - phosphoenolpyruvate carboxykinase 2 (mitochondrial), EEF1A2 - eukaryotic translation elongation factor 1 alpha 2, RAB28 - rab28, member ras oncogene family, RAB4B - rab4b, member ras oncogene family, BMS1 - bms1 ribosome biogenesis factor, RAP2A - rap2a, member of ras oncogene family, ARL8B - adp-ribosylation factor-like 8b, RAP2B - rap2b, member of ras oncogene family, TUBA3C - tubulin, …
GO:0032561	FUNCTION	guanyl ribonucleotide binding	1.65e-05	0.00639	4.14	17659	367	151	13	[PCK2 - phosphoenolpyruvate carboxykinase 2 (mitochondrial), EEF1A2 - eukaryotic translation elongation factor 1 alpha 2, RAB28 - rab28, member ras oncogene family, RAB4B - rab4b, member ras oncogene family, BMS1 - bms1 ribosome biogenesis factor, RAP2A - rap2a, member of ras oncogene family, ARL8B - adp-ribosylation factor-like 8b, RAP2B - rap2b, member of ras oncogene family, TUBA3C - tubulin, …
GO:0003924	FUNCTION	GTPase activity	4.61e-05	0.0165	4.38	17659	294	151	11	[RAB4B - rab4b, member ras oncogene family, BMS1 - bms1 ribosome biogenesis factor, RAP2A - rap2a, member of ras oncogene family, EEF1A2 - eukaryotic translation elongation factor 1 alpha 2, ARL8B - adp-ribosylation factor-like 8b, RAP2B - rap2b, member of ras oncogene family, RAB28 - rab28, member ras oncogene family, TUBA3C - tubulin, alpha 3c, TUBB6 - tubulin, beta 6 class v, RAB6B - rab6b, me…
GO:0017076	FUNCTION	purine nucleotide binding	4.82e-05	0.016	2.07	17659	1804	151	32	[PCK2 - phosphoenolpyruvate carboxykinase 2 (mitochondrial), KIF26A - kinesin family member 26a, ATP13A1 - atpase type 13a1, TEP1 - telomerase-associated protein 1, DDX17 - dead (asp-glu-ala-asp) box helicase 17, TOP1 - topoisomerase (dna) i, RAP2A - rap2a, member of ras oncogene family, BMS1 - bms1 ribosome biogenesis factor, ABL2 - c-abl oncogene 2, non-receptor tyrosine kinase, RAP2B - rap2b, …
GO:0003824	FUNCTION	catalytic activity	6.2e-05	0.0192	1.5	17659	5293	151	68	[PDPR - pyruvate dehydrogenase phosphatase regulatory subunit, TEP1 - telomerase-associated protein 1, DDX17 - dead (asp-glu-ala-asp) box helicase 17, TOP1 - topoisomerase (dna) i, N6AMT1 - n-6 adenine-specific dna methyltransferase 1 (putative), HHIP - hedgehog interacting protein, BMS1 - bms1 ribosome biogenesis factor, ABL2 - c-abl oncogene 2, non-receptor tyrosine kinase, SMARCA4 - swi/snf re…
GO:0035639	FUNCTION	purine ribonucleoside triphosphate binding	0.000123	0.0358	2.04	17659	1724	151	30	[PCK2 - phosphoenolpyruvate carboxykinase 2 (mitochondrial), KIF26A - kinesin family member 26a, ATP13A1 - atpase type 13a1, TEP1 - telomerase-associated protein 1, DDX17 - dead (asp-glu-ala-asp) box helicase 17, TOP1 - topoisomerase (dna) i, RAP2A - rap2a, member of ras oncogene family, BMS1 - bms1 ribosome biogenesis factor, ABL2 - c-abl oncogene 2, non-receptor tyrosine kinase, RAP2B - rap2b, …
